# Supplementary material for: Comparison of base-line and chemical-induced transcriptomic responses in HepaRG and RPTEC/TERT1 cells using TempO-Seq
Source: Arch Toxicol. 2018 Jul 14;92(8):2517–31. doi: 10.1007/s00204-018-2256-2 (PMC6063331; doi:10.1007/s00204-018-2256-2)
Supplement: Supplementary file 1 — Supplementary material 1 (XLSX 2835 KB) [file 204_2018_2256_MOESM1_ESM.xlsx]

## Sheet: TABLE S1 (IDs)
Gene Symbol	ENTREZID	Gene Description	BioSpyder Probe No.
37135			22117
40422			21372
A2M	2	alpha-2-macroglobulin	12371
AARS	16	alanyl-tRNA synthetase	3
AASDHPPT	60496	aminoadipate-semialdehyde dehydrogenase-phosphopantetheinyl transferase	21936
AATF	26574	apoptosis antagonizing transcription factor	26432
ABCA1	19	ATP binding cassette subfamily A member 1	22891
ABCA6	23460	ATP binding cassette subfamily A member 6	22690
ABCA6	23460	ATP binding cassette subfamily A member 6	28368
ABCB1	5243	ATP binding cassette subfamily B member 1	12
ABCB10	23456	ATP binding cassette subfamily B member 10	14348
ABCB11	8647	ATP binding cassette subfamily B member 11	13
ABCB11	8647	ATP binding cassette subfamily B member 11	21010
ABCB6	10058	ATP binding cassette subfamily B member 6 (Langereis blood group)	26787
ABCC1	4363	ATP binding cassette subfamily C member 1	15868
ABCC2	1244	ATP binding cassette subfamily C member 2	22
ABCC2	1244	ATP binding cassette subfamily C member 2	26620
ABCC3	8714	ATP binding cassette subfamily C member 3	23353
ABCC3	8714	ATP binding cassette subfamily C member 3	26788
ABCC4	10257	ATP binding cassette subfamily C member 4	16668
ABCC4	10257	ATP binding cassette subfamily C member 4	26789
ABCC5	10057	ATP binding cassette subfamily C member 5	26
ABCF1	23	ATP binding cassette subfamily F member 1	35
ABCF3	55324	ATP binding cassette subfamily F member 3	36
ABCG1	9619	ATP binding cassette subfamily G member 1	37
ABCG2	9429	ATP binding cassette subfamily G member 2 (Junior blood group)	25072
ABHD4	63874	abhydrolase domain containing 4	42
ABHD6	57406	abhydrolase domain containing 6	45
ABL1	25	ABL proto-oncogene 1, non-receptor tyrosine kinase	46
ACAA1	30	acetyl-CoA acyltransferase 1	48
ACADL	33	acyl-CoA dehydrogenase long chain	23253
ACADM	34	acyl-CoA dehydrogenase medium chain	22566
ACADVL	37	acyl-CoA dehydrogenase very long chain	20681
ACAT1	38	acetyl-CoA acetyltransferase 1	22692
ACAT2	39	acetyl-CoA acetyltransferase 2	56
ACBD3	64746	acyl-CoA binding domain containing 3	59
ACD	65057	ACD, shelterin complex subunit and telomerase recruitment factor	60
ACE	1636	angiotensin I converting enzyme	26793
ACE	1636	angiotensin I converting enzyme	26794
ACE2	59272	angiotensin I converting enzyme 2	25221
ACLY	47	ATP citrate lyase	66
ACMSD	130013	aminocarboxymuconate semialdehyde decarboxylase	10919
ACOT9	23597	acyl-CoA thioesterase 9	69
ACOX1	51	acyl-CoA oxidase 1	20713
ACP1	52	acid phosphatase 1	21590
ACSL1	2180	acyl-CoA synthetase long chain family member 1	75
ACSL5	51703	acyl-CoA synthetase long chain family member 5	23312
ACSS1	84532	acyl-CoA synthetase short chain family member 1	28395
ACTA1	58	actin, alpha 1, skeletal muscle	12333
ACTA2	59	actin, alpha 2, smooth muscle, aorta	14836
ACTG2	72	actin, gamma 2, smooth muscle, enteric	24661
ACTG2	72	actin, gamma 2, smooth muscle, enteric	28389
ACTL6A	86	actin like 6A	19294
ACTN1	87	actinin alpha 1	19142
ACTN2	88	actinin alpha 2	90
ADAM10	102	ADAM metallopeptidase domain 10	102
ADAM8	101	ADAM metallopeptidase domain 8	12335
ADAT1	23536	adenosine deaminase, tRNA specific 1	113
ADCK3	56997	coenzyme Q8A	114
ADCY1	107	adenylate cyclase 1	22677
ADCY4	196883	adenylate cyclase 4	26802
ADGRE5			1154
ADGRG1			2761
ADGRG3			16524
ADH1A	124	alcohol dehydrogenase 1A (class I), alpha polypeptide	126
ADH1A	124	alcohol dehydrogenase 1A (class I), alpha polypeptide	26384
ADH1B	125	alcohol dehydrogenase 1B (class I), beta polypeptide	20117
ADH5	128	alcohol dehydrogenase 5 (class III), chi polypeptide	132
ADI1	55256	acireductone dioxygenase 1	135
ADIPOQ	9370	adiponectin, C1Q and collagen domain containing	25453
ADM	133	adrenomedullin	140
ADM	133	adrenomedullin	12873
ADO	84890	2-aminoethanethiol dioxygenase	144
ADORA2A	135	adenosine A2a receptor	19917
ADORA2A	135	adenosine A2a receptor	26806
ADRB2	154	adrenoceptor beta 2	151
ADSL	158	adenylosuccinate lyase	153
AEN	64782	apoptosis enhancing nuclease	18198
AFP	174	alpha fetoprotein	158
AGL	178	amylo-alpha-1, 6-glucosidase, 4-alpha-glucanotransferase	162
AGR3	155465	anterior gradient 3, protein disulphide isomerase family member	28311
AHCY	191	adenosylhomocysteinase	174
AHR	196	aryl hydrocarbon receptor	23752
AHRR	1543	cytochrome P450 family 1 subfamily A member 1	26810
AHRR	1543	cytochrome P450 family 1 subfamily A member 1	26811
AHSA1	10598	activator of HSP90 ATPase activity 1	24801
AHSP	51327	alpha hemoglobin stabilizing protein	11700
AIF1	199	allograft inflammatory factor 1	16224
AIF1	199	allograft inflammatory factor 1	26812
AIFM1	9131	apoptosis inducing factor mitochondria associated 1	183
AK3	205	adenylate kinase 4	24914
AKAP8	10270	A-kinase anchoring protein 8	195
AKAP8L	26993	A-kinase anchoring protein 8 like	196
AKR1B1	231	aldo-keto reductase family 1 member B	197
AKR1B10	57016	aldo-keto reductase family 1 member B10	19908
AKR1C2	1646	aldo-keto reductase family 1 member C2	28246
AKR1C3	8644	aldo-keto reductase family 1 member C3	203
AKR1C3	8644	aldo-keto reductase family 1 member C3	26820
AKT1	207	AKT serine/threonine kinase 1	26821
ALAS1	211	5'-aminolevulinate synthase 1	28273
ALAS2	212	5'-aminolevulinate synthase 2	12215
ALB	213	albumin	217
ALDH2	217	aldehyde dehydrogenase 2 family (mitochondrial)	225
ALDH3A2	224	aldehyde dehydrogenase 3 family member A2	26575
ALDH7A1	501	aldehyde dehydrogenase 7 family member A1	227
ALDH9A1	223	aldehyde dehydrogenase 9 family member A1	231
ALDOA	226	aldolase, fructose-bisphosphate A	232
ALDOC	230	aldolase, fructose-bisphosphate C	233
ALG8	79053	ALG8, alpha-1,3-glucosyltransferase	238
ALPP	250	alkaline phosphatase, placental	20550
AMACR	23600	alpha-methylacyl-CoA racemase	14170
AMDHD2	51005	amidohydrolase domain containing 2	248
AMER1	139285	APC membrane recruitment protein 1	12473
AMH	268	anti-Mullerian hormone	28341
AMHR2	269	anti-Mullerian hormone receptor type 2	28375
AMIGO2	347902	adhesion molecule with Ig like domain 2	19750
AMPD3	272	adenosine monophosphate deaminase 3	16428
AMY1A	276	amylase, alpha 1A (salivary)	21570
AMY2B	280	amylase, alpha 2B (pancreatic)	26823
AMZ2	51321	archaelysin family metallopeptidase 2	260
ANGPTL2	23452	angiopoietin like 2	21137
ANGPTL4	51129	angiopoietin like 4	19324
ANGPTL4	51129	angiopoietin like 4	28320
ANK1	286	ankyrin 1	14922
ANKRD10	55608	ankyrin repeat domain 10	277
ANKRD20A13P	100132733	ankyrin repeat domain 20 family member A13, pseudogene	283
ANKRD26	22852	ankyrin repeat domain 26	11298
ANKRD30A	91074	ankyrin repeat domain 30A	17691
ANKRD36B	57730	ankyrin repeat domain 36B	290
ANKRD36BP2	645784	ankyrin repeat domain 36B pseudogene 2	28163
ANLN	54443	anillin actin binding protein	12002
ANO10	55129	anoctamin 10	292
ANP32E	81611	acidic nuclear phosphoprotein 32 family member E	10658
ANP32E	81611	acidic nuclear phosphoprotein 32 family member E	26838
ANXA2	302	annexin A2	304
ANXA2P2	304	annexin A2 pseudogene 2	305
ANXA5	308	annexin A5	14212
ANXA7	310	annexin A7	312
ANXA8	653145	annexin A8	17897
AOAH	313	acyloxyacyl hydrolase	17685
AOAH	313	acyloxyacyl hydrolase	28306
AP1M2	10053	adaptor related protein complex 1 mu 2 subunit	28278
AP2B1	163	adaptor related protein complex 2 beta 1 subunit	21852
AP2M1	1173	adaptor related protein complex 2 mu 1 subunit	322
AP3M1	26985	adaptor related protein complex 3 mu 1 subunit	15244
APBB2	323	amyloid beta precursor protein binding family B member 2	336
APEX1	328	apurinic/apyrimidinic endodeoxyribonuclease 1	18459
APLN	8862	apelin	345
APOA1	335	apolipoprotein A1	26063
APOBEC3G	60489	apolipoprotein B mRNA editing enzyme catalytic subunit 3G	11453
APOC1	341	apolipoprotein C1	19115
APOE	348	apolipoprotein E	358
APOL3	23780	apolipoprotein L2	20684
APP	351	amyloid beta precursor protein	367
APPBP2	10513	amyloid beta precursor protein binding protein 2	370
APTX	54840	aprataxin	12622
AQP1	358	aquaporin 1 (Colton blood group)	26514
AQP3	360	aquaporin 3 (Gill blood group)	373
AQP9	366	aquaporin 9	378
AR	231	aldo-keto reductase family 1 member B	15392
AREG	374	amphiregulin	19834
ARF4	378	ADP ribosylation factor 4	391
ARFIP2	23647	ADP ribosylation factor interacting protein 2	405
ARG1	383	arginase 1	28360
ARHGAP1	392	Rho GTPase activating protein 1	411
ARHGAP15	55843	Rho GTPase activating protein 15	15992
ARHGAP45			28322
ARHGAP8	23779	Rho GTPase activating protein 8	26847
ARHGAP8	23779	Rho GTPase activating protein 8	26848
ARHGAP9	64333	Rho GTPase activating protein 9	17932
ARHGEF12	23365	Rho guanine nucleotide exchange factor 12	420
ARHGEF2	9181	Rho/Rac guanine nucleotide exchange factor 2	423
ARHGEF9	23229	Cdc42 guanine nucleotide exchange factor 9	28393
ARID4B	51742	AT-rich interaction domain 4B	430
ARID5B	84159	AT-rich interaction domain 5B	433
ARIH1	25820	ariadne RBR E3 ubiquitin protein ligase 1	21030
ARIH2	10425	ariadne RBR E3 ubiquitin protein ligase 2	15230
ARL1	400	ADP ribosylation factor like GTPase 1	17096
ARL4C	10123	ADP ribosylation factor like GTPase 4C	438
ARNT	405	aryl hydrocarbon receptor nuclear translocator	14705
ARNT2	9915	aryl hydrocarbon receptor nuclear translocator 2	448
ARPC3	10094	actin related protein 2/3 complex subunit 3	455
ARPP19	10776	cAMP regulated phosphoprotein 19	466
ARR3	407	arrestin 3	28250
ARRDC4	91947	arrestin domain containing 4	12510
ARSE	415	arylsulfatase E (chondrodysplasia punctata 1)	468
ARSG	22901	arylsulfatase G	16625
ASAH1	427	N-acylsphingosine amidohydrolase 1	474
ASB3	51130	ankyrin repeat and SOCS box containing 3	17651
ASB5	140458	ankyrin repeat and SOCS box containing 5	15332
ASCC3	10973	activating signal cointegrator 1 complex subunit 3	480
ASCC3	10973	activating signal cointegrator 1 complex subunit 3	26863
ASCC3	10973	activating signal cointegrator 1 complex subunit 3	26864
ASF1A	25842	anti-silencing function 1A histone chaperone	18396
ASF1B	55723	anti-silencing function 1B histone chaperone	26041
ASGR1	432	asialoglycoprotein receptor 1	28300
ASNS	440	asparagine synthetase (glutamine-hydrolyzing)	12040
ASPM	259266	abnormal spindle microtubule assembly	487
ASPN	54829	asporin	490
ASS1	445	argininosuccinate synthase 1	10887
ASTN2	23245	astrotactin 2	28411
ATAD2	29028	ATPase family, AAA domain containing 2	22038
ATAD5	79915	ATPase family, AAA domain containing 5	21054
ATF1	466	activating transcription factor 1	497
ATF3	467	activating transcription factor 3	499
ATF4	468	activating transcription factor 4	500
ATF5	22809	activating transcription factor 5	501
ATF6	22926	activating transcription factor 6	502
ATF6B	1388	activating transcription factor 6 beta	23130
ATG12	9140	autophagy related 12	28409
ATG3	64422	autophagy related 3	504
ATG4C	84938	autophagy related 4C cysteine peptidase	14397
ATIC	471	5-aminoimidazole-4-carboxamide ribonucleotide formyltransferase/IMP cyclohydrolase	507
ATM	472	ATM serine/threonine kinase	16849
ATMIN	23300	ATM interactor	513
ATP11B	23200	ATPase phospholipid transporting 11B (putative)	517
ATP11C	286410	ATPase phospholipid transporting 11C	19755
ATP1A1	476	ATPase Na+/K+ transporting subunit alpha 1	12191
ATP1A2	477	ATPase Na+/K+ transporting subunit alpha 2	14227
ATP1B1	481	ATPase Na+/K+ transporting subunit beta 1	527
ATP2C1	27032	ATPase secretory pathway Ca2+ transporting 1	533
ATP5B	506	ATP synthase, H+ transporting, mitochondrial F1 complex, beta polypeptide	26124
ATP5C1	509	ATP synthase, H+ transporting, mitochondrial F1 complex, gamma polypeptide 1	17193
ATP5J	522	ATP synthase, H+ transporting, mitochondrial Fo complex subunit F6	13202
ATP5S	27109	ATP synthase, H+ transporting, mitochondrial Fo complex subunit s (factor B)	554
ATP6AP1	537	ATPase H+ transporting accessory protein 1	14351
ATP6V0A4	50617	ATPase H+ transporting V0 subunit a4	21406
ATP6V0B	533	ATPase H+ transporting V0 subunit b	562
ATP6V0E1	8992	ATPase H+ transporting V0 subunit e1	23077
ATP6V1B1	525	ATPase H+ transporting V1 subunit B1	17791
ATP6V1B2	526	ATPase H+ transporting V1 subunit B2	17790
ATP6V1D	51382	ATPase H+ transporting V1 subunit D	574
ATP6V1F	9296	ATPase H+ transporting V1 subunit F	14631
ATRAID	51374	all-trans retinoic acid induced differentiation factor	20268
AURKA	6790	aurora kinase A	586
AURKB	9212	aurora kinase B	587
AVP	551	arginine vasopressin	26433
AXIN1	8312	axin 1	590
AXL	558	AXL receptor tyrosine kinase	16141
B2M	567	beta-2-microglobulin	596
B3GALT6	126792	beta-1,3-galactosyltransferase 6	19453
B3GNT2	10678	UDP-GlcNAc:betaGal beta-1,3-N-acetylglucosaminyltransferase 2	21862
B4GALT1	2683	beta-1,4-galactosyltransferase 1	603
B4GALT2	8704	beta-1,4-galactosyltransferase 2	604
B4GALT5	9334	beta-1,4-galactosyltransferase 5	608
B4GAT1			602
BAAT	570	bile acid-CoA:amino acid N-acyltransferase	614
BACE2	25825	beta-site APP-cleaving enzyme 2	618
BAD	572	BCL2 associated agonist of cell death	619
BAG3	9531	BCL2 associated athanogene 3	629
BAK1	578	BCL2 antagonist/killer 1	14344
BAMBI	25805	BMP and activin membrane bound inhibitor	634
BANF1	8815	barrier to autointegration factor 1	635
BAX	581	BCL2 associated X, apoptosis regulator	28222
BBC3	27113	BCL2 binding component 3	25556
BBOX1	8424	gamma-butyrobetaine hydroxylase 1	19332
BBS10	79738	Bardet-Biedl syndrome 10	22175
BCAS2	10286	BCAS2, pre-mRNA processing factor	650
BCAT1	586	branched chain amino acid transaminase 1	25914
BCAT2	587	branched chain amino acid transaminase 2	651
BCL2	596	BCL2, apoptosis regulator	658
BCL2A1	597	BCL2 related protein A1	28301
BCL2L1	598	BCL2 like 1	21647
BCL2L11	10018	BCL2 like 11	661
BCL2L11	10018	BCL2 like 11	663
BCL2L11	10018	BCL2 like 11	26447
BCL2L11	10018	BCL2 like 11	26886
BCL2L13	23786	BCL2 like 13	18967
BCL2L13	23786	BCL2 like 13	26889
BCL2L13	23786	BCL2 like 13	26890
BCL2L13	23786	BCL2 like 13	26891
BCL2L13	23786	BCL2 like 13	28316
BCL2L2	599	BCL2 like 2	665
BCL3	602	B-cell CLL/lymphoma 3	668
BCL7B	9275	BCL tumor suppressor 7B	670
BDH1	622	3-hydroxybutyrate dehydrogenase 1	674
BDNF	627	brain derived neurotrophic factor	679
BDNF	627	brain derived neurotrophic factor	25560
BECN1	8678	beclin 1	680
BEX3			24191
BHLHE40	8553	basic helix-loop-helix family member e40	689
BID	637	BH3 interacting domain death agonist	696
BID	637	BH3 interacting domain death agonist	26898
BIN2	51411	bridging integrator 2	19602
BIRC2	329	baculoviral IAP repeat containing 2	703
BIRC3	330	baculoviral IAP repeat containing 3	11879
BIRC5	332	baculoviral IAP repeat containing 5	709
BIRC6	57448	baculoviral IAP repeat containing 6	26442
BLCAP	10904	bladder cancer associated protein	713
BLMH	642	bleomycin hydrolase	719
BLNK	29760	B-cell linker	720
BLOC1S2	282991	biogenesis of lysosomal organelles complex 1 subunit 2	28331
BLVRA	644	biliverdin reductase A	731
BMF	90427	Bcl2 modifying factor	16921
BMF	90427	Bcl2 modifying factor	26899
BMP4	652	bone morphogenetic protein 4	737
BMP6	654	bone morphogenetic protein 6	21117
BNC2	54796	basonuclin 2	15341
BNIP3	664	BCL2 interacting protein 3	743
BNIP3L	665	BCL2 interacting protein 3 like	746
BOD1	91272	biorientation of chromosomes in cell division 1	749
BPHL	670	biphenyl hydrolase like	28205
BRCA1	672	BRCA1, DNA repair associated	757
BRCA1	672	BRCA1, DNA repair associated	26902
BRD2	6046	bromodomain containing 2	15535
BRE-AS1	100302650	BRE antisense RNA 1	28204
BRIP1	64979	mitochondrial ribosomal protein L36	16491
BRMS1L	84312	breast cancer metastasis-suppressor 1 like	22068
BRPF3	27154	bromodomain and PHD finger containing 3	16493
BTG2	7832	BTG anti-proliferation factor 2	13191
BTG3	10950	BTG anti-proliferation factor 3	21791
BTK	695	Bruton tyrosine kinase	795
BTN3A2	11118	butyrophilin subfamily 3 member A2	26908
BTN3A3	10384	butyrophilin subfamily 3 member A3	28303
BUB1B	701	BUB1 mitotic checkpoint serine/threonine kinase B	800
BZW1	9689	basic leucine zipper and W2 domains 1	804
BZW2	28969	basic leucine zipper and W2 domains 2	805
C15orf48	84419	chromosome 15 open reading frame 48	21127
C16orf72	29035	chromosome 16 open reading frame 72	15264
C1D	10438	C1D nuclear receptor corepressor	859
C1orf112	55732	chromosome 1 open reading frame 112	24242
C1orf131	128061	chromosome 1 open reading frame 131	862
C1orf162	128346	chromosome 1 open reading frame 162	20673
C1QA	712	complement C1q A chain	867
C1QB	713	complement C1q B chain	12721
C1QBP	708	complement C1q binding protein	10605
C1QC	714	complement C1q C chain	20395
C1R	715	complement C1r	871
C1RL	51279	complement C1r subcomponent like	28410
C1S	716	complement C1s	20607
C2CD2	25966	C2 calcium dependent domain containing 2	875
C2CD2L	9854	C2CD2 like	878
C2CD5	9847	C2 calcium dependent domain containing 5	880
C2CD5	9847	C2 calcium dependent domain containing 5	14220
C3	718	complement C3	886
C3AR1	719	complement C3a receptor 1	16101
C5	727	complement C5	890
C5AR1	728	complement C5a receptor 1	20605
C6orf62	81688	chromosome 6 open reading frame 62	903
C9orf3	84909	chromosome 9 open reading frame 3	28334
CA2	760	carbonic anhydrase 2	908
CA7	766	carbonic anhydrase 7	21913
CA9	768	carbonic anhydrase 9	14814
CAB39	51719	calcium binding protein 39	918
CALCOCO1	57658	calcium binding and coiled-coil domain 1	18741
CALM1	801	calmodulin 1	934
CALM3	808	calmodulin 3	940
CALR	811	calreticulin	943
CALU	813	calumenin	944
CAMK2B	816	calcium/calmodulin dependent protein kinase II beta	22665
CAMK2B	816	calcium/calmodulin dependent protein kinase II beta	26957
CAMP	820	cathelicidin antimicrobial peptide	28376
CAMSAP2	23271	calmodulin regulated spectrin associated protein family member 2	955
CANT1	124583	calcium activated nucleotidase 1	956
CANX	821	calnexin	21472
CAPN1	823	calpain 1	957
CARD16	114769	caspase recruitment domain family member 16	28427
CARD8	22900	caspase recruitment domain family member 8	28417
CARMIL1			3881
CARS	833	cysteinyl-tRNA synthetase	14910
CASC3	22794	cancer susceptibility 3	973
CASK	8573	calcium/calmodulin dependent serine protein kinase	976
CASP1	834	caspase 1	15797
CASP1	834	caspase 1	26966
CASP10	843	caspase 10	978
CASP10	843	caspase 10	979
CASP2	835	caspase 2	982
CASP3	836	caspase 3	983
CASP4	837	caspase 4	22663
CASP7	840	caspase 7	985
CASP8	841	caspase 8	989
CASP8	841	caspase 8	26967
CASP9	842	caspase 9	992
CASR	846	calcium sensing receptor	993
CAST	831	calpastatin	28247
CAT	847	catalase	999
CAV1	857	caveolin 1	20077
CAV2	858	caveolin 2	15304
CB			28181
CBLB	868	Cbl proto-oncogene B	28242
CBR1	873	carbonyl reductase 1	1006
CBR3	874	carbonyl reductase 3	1007
CBWD1			1009
CBWD5	220869	COBW domain containing 5	15051
CBX4	8535	chromobox 4	16907
CCDC80	151887	coiled-coil domain containing 80	14320
CCDC85B	11007	coiled-coil domain containing 85B	28333
CCDC86	79080	coiled-coil domain containing 86	1031
CCDC92	80212	coiled-coil domain containing 92	1033
CCL11	6356	C-C motif chemokine ligand 11	14453
CCL14	6358	C-C motif chemokine ligand 14	11163
CCL15	6359	C-C motif chemokine ligand 15	25622
CCL17	6361	C-C motif chemokine ligand 17	28269
CCL2	6347	C-C motif chemokine ligand 2	1039
CCL20	6364	C-C motif chemokine ligand 20	20881
CCL22	6367	C-C motif chemokine ligand 22	21224
CCL24	6369	C-C motif chemokine ligand 24	21223
CCL3	6348	C-C motif chemokine ligand 3	1043
CCL4	6351	C-C motif chemokine ligand 4	17107
CCL5	6352	C-C motif chemokine ligand 5	24896
CCL8	6355	C-C motif chemokine ligand 8	26206
CCL8	6355	C-C motif chemokine ligand 8	28295
CCNA1	8900	cyclin A1	1047
CCNA2	890	cyclin A2	1050
CCNB1	891	cyclin B1	1053
CCNB2	9133	cyclin B2	1057
CCNC	892	cyclin C	28233
CCND1	595	cyclin D1	1062
CCND2	894	cyclin D2	23334
CCND3	896	cyclin D3	1066
CCNE2	9134	cyclin E2	1073
CCNF	899	cyclin F	1076
CCNG1	900	cyclin G1	1079
CCNG2			20708
CCNH	902	cyclin H	1083
CCP110	9738	centriolar coiled-coil protein 110	26981
CCR1	1230	C-C motif chemokine receptor 1	12794
CCR2	729230	C-C motif chemokine receptor 2	14230
CCR5	1234	C-C motif chemokine receptor 5 (gene/pseudogene)	1093
CCR7	1236	C-C motif chemokine receptor 7	11841
CCT5	22948	chaperonin containing TCP1 subunit 5	23696
CCT6A	908	chaperonin containing TCP1 subunit 6A	22369
CCT7	10574	chaperonin containing TCP1 subunit 7	1100
CD14	929	CD14 molecule	18823
CD163	9332	CD163 molecule	14001
CD19	930	CD19 molecule	28252
CD2	914	CD2 molecule	12308
CD27	939	CD27 molecule	15100
CD320	51293	CD320 molecule	1116
CD34	947	CD34 molecule	14176
CD36	948	CD36 molecule	25102
CD36	948	CD36 molecule	26985
CD37	951	CD37 molecule	21072
CD3D	915	CD3d molecule	1127
CD3E	916	CD3e molecule	16113
CD4	920	CD4 molecule	1128
CD40	958	CD40 molecule	1129
CD44	960	CD44 molecule (Indian blood group)	1134
CD48	962	CD48 molecule	19507
CD52	1043	CD52 molecule	13919
CD55	1604	CD55 molecule (Cromer blood group)	1141
CD55	1604	CD55 molecule (Cromer blood group)	26211
CD55	1604	CD55 molecule (Cromer blood group)	28297
CD58	965	CD58 molecule	1144
CD69	969	CD69 molecule	11844
CD74	972	CD74 molecule	19947
CD79A	973	CD79a molecule	11842
CD80	941	CD80 molecule	17693
CD86	942	CD86 molecule	28351
CD8A	925	CD8a molecule	1152
CDA	978	cytidine deaminase	11848
CDC16	8881	cell division cycle 16	21464
CDC20	991	cell division cycle 20	1157
CDC25A	993	cell division cycle 25A	1158
CDC25B	994	cell division cycle 25B	1161
CDC26	246184	cell division cycle 26	1162
CDC42	998	cell division cycle 42	1168
CDC45	8318	cell division cycle 45	26987
CDC6	990	cell division cycle 6	1177
CDC7	8317	cell division cycle 7	19277
CDCA3	83461	cell division cycle associated 3	19307
CDCA3	83461	cell division cycle associated 3	26988
CDCA4	55038	cell division cycle associated 4	1183
CDCA5	113130	cell division cycle associated 5	1184
CDCA7	83879	cell division cycle associated 7	12449
CDCA8	55143	cell division cycle associated 8	1185
CDH1	999	cadherin 1	1186
CDH2	1000	cadherin 2	25558
CDH3	1001	cadherin 3	1191
CDH5	1003	cadherin 5	16945
CDK1	983	cyclin dependent kinase 1	1196
CDK19	23097	cyclin dependent kinase 19	1201
CDK2	1017	cyclin dependent kinase 2	1202
CDK4	1019	cyclin dependent kinase 4	1203
CDK5	1020	cyclin dependent kinase 5	1206
CDK5R1	8851	cyclin dependent kinase 5 regulatory subunit 1	1209
CDK6	1021	cyclin dependent kinase 6	1213
CDK7	1022	cyclin dependent kinase 7	1216
CDKN1A	1026	cyclin dependent kinase inhibitor 1A	1219
CDKN1B	1027	cyclin dependent kinase inhibitor 1B	1222
CDKN2A	1029	cyclin dependent kinase inhibitor 2A	28291
CDKN3	1033	cyclin dependent kinase inhibitor 3	17690
CDT1	81620	chromatin licensing and DNA replication factor 1	21099
CEBPA	1050	CCAAT/enhancer binding protein alpha	1240
CEBPB	1051	CCAAT/enhancer binding protein beta	10745
CEBPD	1052	CCAAT/enhancer binding protein delta	1242
CEBPZ	1649	DNA damage inducible transcript 3	1245
CEL	1056	carboxyl ester lipase	26356
CENPA	1058	centromere protein A	1247
CENPE	1062	centromere protein E	1249
CENPF	1063	centromere protein F	1252
CENPH	64946	centromere protein H	11358
CENPK	64105	centromere protein K	14270
CENPU			24681
CENPW	387103	centromere protein W	1256
CEP55	55165	centrosomal protein 55	20707
CEP57	9702	centrosomal protein 57	1257
CERK	64781	ceramide kinase	1258
CES1	1066	carboxylesterase 1	1259
CES2	1066	carboxylesterase 1	13386
CETN3	1070	centrin 3	1262
CETN3	1070	centrin 3	27006
CETN3	1070	centrin 3	28289
CFAP221			16242
CFB			872
CFH	3075	complement factor H	27007
CFL2	1073	cofilin 2	15015
CFL2	1073	cofilin 2	27008
CFLAR	8837	CASP8 and FADD like apoptosis regulator	1269
CFLAR	8837	CASP8 and FADD like apoptosis regulator	1270
CGA	1081	glycoprotein hormones, alpha polypeptide	1272
CGN	57530	cingulin	24274
CGRRF1	10668	cell growth regulator with ring finger domain 1	1278
CHAC1	79094	ChaC glutathione specific gamma-glutamylcyclotransferase 1	1279
CHAC2	494143	ChaC cation transport regulator homolog 2	20593
CHAT	1103	choline O-acetyltransferase	28271
CHEK1	1111	checkpoint kinase 1	1288
CHEK2	11200	checkpoint kinase 2	1289
CHERP	10523	calcium homeostasis endoplasmic reticulum protein	1290
CHIC2	26511	cysteine rich hydrophobic domain 2	1295
CHKA	1119	choline kinase alpha	14315
CHMP2B	25978	charged multivesicular body protein 2B	1301
CHMP4A	29082	charged multivesicular body protein 4A	1304
CHMP4C	92421	charged multivesicular body protein 4C	11853
CHMP6	79643	charged multivesicular body protein 6	1311
CHN1	1123	chimerin 1	1312
CHP1	11261	calcineurin like EF-hand protein 1	1319
CHRNA2	1135	cholinergic receptor nicotinic alpha 2 subunit	1325
CHRNA4	1137	cholinergic receptor nicotinic alpha 4 subunit	1328
CHRNB2	1141	cholinergic receptor nicotinic beta 2 subunit	23007
CHST11	50515	carbohydrate sulfotransferase 11	28342
CHST13	166012	carbohydrate sulfotransferase 13	28284
CHUK	1147	conserved helix-loop-helix ubiquitous kinase	1342
CIAPIN1	57019	cytokine induced apoptosis inhibitor 1	1343
CIB1	10519	calcium and integrin binding 1	16624
CIDEC	63924	cell death inducing DFFA like effector c	20342
CIRBP	1153	cold inducible RNA binding protein	1351
CISD1	55847	CDGSH iron sulfur domain 1	1354
CITED2	10370	Cbp/p300 interacting transactivator with Glu/Asp rich carboxy-terminal domain 2	21729
CKS1B	1163	CDC28 protein kinase regulatory subunit 1B	1362
CKS2	1164	CDC28 protein kinase regulatory subunit 2	19000
CLDN2	9075	claudin 2	15999
CLDN3	1365	claudin 3	28314
CLDN7	1366	claudin 7	21042
CLEC4A	50856	C-type lectin domain family 4 member A	11353
CLEC7A	64581	C-type lectin domain containing 7A	13828
CLEC7A	64581	C-type lectin domain containing 7A	27023
CLIC4	25932	chloride intracellular channel 4	1388
CLK1	1195	CDC like kinase 1	27025
CLK1	1195	CDC like kinase 1	28270
CLK2	1196	CDC like kinase 2	21215
CLPX	10845	caseinolytic mitochondrial matrix peptidase chaperone subunit	1399
CLSTN1	22883	calsyntenin 1	1400
CLTB	1212	clathrin light chain B	1402
CLTC	1213	clathrin heavy chain	1405
CLU	1191	clusterin	1406
CLU	1191	clusterin	15548
CMPK2	129607	cytidine/uridine monophosphate kinase 2	15212
CMSS1	84319	cms1 ribosomal small subunit homolog (yeast)	22063
CMTM2	146225	CKLF like MARVEL transmembrane domain containing 2	15310
CNDP2	55748	carnosine dipeptidase 2	1408
CNKSR3	154043	CNKSR family member 3	10480
CNN1	1264	calponin 1	12800
CNN3	1266	calponin 3	11840
CNOT4	4850	CCR4-NOT transcription complex subunit 4	1427
CNPY2	10330	canopy FGF signaling regulator 2	28229
CNPY3	10695	canopy FGF signaling regulator 3	1433
COA6	388753	cytochrome c oxidase assembly factor 6	1437
COASY	80347	Coenzyme A synthase	1438
COG2	22796	component of oligomeric golgi complex 2	1441
COG7	91949	component of oligomeric golgi complex 7	1450
COIL	8161	coilin	23990
COL10A1	1300	collagen type X alpha 1 chain	1457
COL11A1	1301	collagen type XI alpha 1 chain	12599
COL12A1	1303	collagen type XII alpha 1 chain	1461
COL15A1	1306	collagen type XV alpha 1 chain	25820
COL16A1	1307	collagen type XVI alpha 1 chain	11319
COL1A1	1277	collagen type I alpha 1 chain	1466
COL1A2	1278	collagen type I alpha 2 chain	20081
COL3A1	1281	collagen type III alpha 1 chain	26690
COL4A1	1282	collagen type IV alpha 1 chain	1472
COL4A2	1284	collagen type IV alpha 2 chain	1473
COL4A3BP	10087	collagen type IV alpha 3 binding protein	1476
COL5A1	1289	collagen type V alpha 1 chain	1480
COL5A2	1290	collagen type V alpha 2 chain	1483
COL6A3	1293	collagen type VI alpha 3 chain	13292
COL8A2	1296	collagen type VIII alpha 2 chain	11859
COMT	1312	catechol-O-methyltransferase	20113
COPA	1314	coatomer protein complex subunit alpha	11179
COPB2	9276	coatomer protein complex subunit beta 2	1491
COPS5	10987	COP9 signalosome subunit 5	1497
COPS7A	50813	COP9 signalosome subunit 7A	1498
COPZ1	22818	coatomer protein complex subunit zeta 1	1499
COQ5	84274	coenzyme Q5, methyltransferase	1506
CORO1A	11151	coronin 1A	1507
COX6B1	1340	cytochrome c oxidase subunit 6B1	1519
COX6C	1345	cytochrome c oxidase subunit 6C	1522
COX8A	1351	cytochrome c oxidase subunit 8A	19058
CPA3	1359	carboxypeptidase A3	25077
CPNE3	8895	copine 3	1532
CPOX	1371	coproporphyrinogen oxidase	28209
CPS1	1373	carbamoyl-phosphate synthase 1	15784
CPSF4	10898	cleavage and polyadenylation specific factor 4	1539
CPSF4L	642843	cleavage and polyadenylation specific factor 4 like	20003
CR1L	1379	complement C3b/C4b receptor 1 like	19139
CREB1	1385	cAMP responsive element binding protein 1	28364
CREBBP	1387	CREB binding protein	1553
CREG1	8804	cellular repressor of E1A stimulated genes 1	1558
CRELD2	79174	cysteine rich with EGF like domains 2	1561
CREM	1390	cAMP responsive element modulator	13826
CRIM1	51232	cysteine rich transmembrane BMP regulator 1	10788
CRISP3	10321	cysteine rich secretory protein 3	20727
CRISP3	10321	cysteine rich secretory protein 3	28339
CRK	1398	CRK proto-oncogene, adaptor protein	1571
CRKL	1399	CRK like proto-oncogene, adaptor protein	1574
CRNDE	643911	colorectal neoplasia differentially expressed	28397
CRP	1401	C-reactive protein	15847
CRTAM	56253	cytotoxic and regulatory T-cell molecule	28356
CRTAP	10491	cartilage associated protein	28374
CRY1	1407	cryptochrome circadian regulator 1	15619
CRYAB	1410	crystallin alpha B	1582
CRYAB	1410	crystallin alpha B	17511
CRYZ	1429	crystallin zeta	1586
CS	1431	citrate synthase	24503
CSF1	1435	colony stimulating factor 1	1590
CSF1R	1436	colony stimulating factor 1 receptor	25745
CSF1R	1436	colony stimulating factor 1 receptor	27064
CSF2	1437	colony stimulating factor 2	24536
CSF2RB	1439	colony stimulating factor 2 receptor beta common subunit	23809
CSF3	1440	colony stimulating factor 3	1592
CSF3R	1441	colony stimulating factor 3 receptor	25969
CSK	1445	C-terminal Src kinase	27067
CSNK1A1	1452	casein kinase 1 alpha 1	27068
CSNK1E	1454	casein kinase 1 epsilon	1602
CSNK2A2	1459	casein kinase 2 alpha 2	1609
CSRNP1	64651	cysteine and serine rich nuclear protein 1	22653
CSRP1	1465	cysteine and glycine rich protein 1	1611
CST1	1469	cystatin SN	11926
CTCF	10664	CCCTC-binding factor	19656
CTGF	1490	connective tissue growth factor	17007
CTNNAL1	8727	catenin alpha like 1	1630
CTNNB1	1499	catenin beta 1	1633
CTNND1	1500	catenin delta 1	27079
CTPS1	1503	CTP synthase 1	16302
CTSD	1509	cathepsin D	1642
CTSG	1511	cathepsin G	1643
CTSL			1647
CTSS	1520	cathepsin S	25157
CTTN	2017	cortactin	1650
CTTNBP2	83992	cortactin binding protein 2	13527
CX3CL1	6376	C-X3-C motif chemokine ligand 1	17004
CXCL1	2919	C-X-C motif chemokine ligand 1	28308
CXCL10	3627	C-X-C motif chemokine ligand 10	22996
CXCL11	6373	C-X-C motif chemokine ligand 11	24932
CXCL12	6387	C-X-C motif chemokine ligand 12	12361
CXCL2	2920	C-X-C motif chemokine ligand 2	28232
CXCL3	2921	C-X-C motif chemokine ligand 3	18386
CXCL5	6374	C-X-C motif chemokine ligand 5	15735
CXCL6	6372	C-X-C motif chemokine ligand 6	15723
CXCL8			14324
CXCL9	4283	C-X-C motif chemokine ligand 9	21587
CXCR4	7852	C-X-C motif chemokine receptor 4	28324
CXorf56	63932	chromosome X open reading frame 56	28414
CYAT1	100290481	immunoglobulin lambda light chain-like	28404
CYB561	1534	cytochrome b561	1683
CYBB	1536	cytochrome b-245 beta chain	23808
CYC1	1537	cytochrome c1	27087
CYCS	54205	cytochrome c, somatic	1692
CYP11A1	1583	cytochrome P450 family 11 subfamily A member 1	11890
CYP11B1	1584	cytochrome P450 family 11 subfamily B member 1	12735
CYP11B2	1585	cytochrome P450 family 11 subfamily B member 2	18255
CYP17A1	1586	cytochrome P450 family 17 subfamily A member 1	17310
CYP19A1	1588	cytochrome P450 family 19 subfamily A member 1	25213
CYP1A1	1543	cytochrome P450 family 1 subfamily A member 1	1698
CYP1A1	1543	cytochrome P450 family 1 subfamily A member 1	10775
CYP1A2	1544	cytochrome P450 family 1 subfamily A member 2	1699
CYP1B1	1545	cytochrome P450 family 1 subfamily B member 1	17315
CYP24A1	1591	cytochrome P450 family 24 subfamily A member 1	11891
CYP26B1	56603	cytochrome P450 family 26 subfamily B member 1	28361
CYP2A13	1553	cytochrome P450 family 2 subfamily A member 13	28366
CYP2A7	1549	cytochrome P450 family 2 subfamily A member 7	14419
CYP2B6	1555	cytochrome P450 family 2 subfamily B member 6	14401
CYP2B7P	1555	cytochrome P450 family 2 subfamily B member 6	28166
CYP2C18	1562	cytochrome P450 family 2 subfamily C member 18	15147
CYP2C19	1557	cytochrome P450 family 2 subfamily C member 19	22478
CYP2C8	1558	cytochrome P450 family 2 subfamily C member 8	15146
CYP2C9	1559	cytochrome P450 family 2 subfamily C member 9	1720
CYP2C9	1559	cytochrome P450 family 2 subfamily C member 9	12062
CYP2D6	1565	cytochrome P450 family 2 subfamily D member 6	17313
CYP2E1	1571	cytochrome P450 family 2 subfamily E member 1	1722
CYP2W1	54905	cytochrome P450 family 2 subfamily W member 1	23021
CYP39A1	51302	cytochrome P450 family 39 subfamily A member 1	17915
CYP3A4	1576	cytochrome P450 family 3 subfamily A member 4	20661
CYP3A4	1576	cytochrome P450 family 3 subfamily A member 4	28338
CYP3A5	1577	cytochrome P450 family 3 subfamily A member 5	27090
CYP3A7-CYP3AP1	100861540	CYP3A7-CYP3A51P readthrough	24430
CYP4A11	1579	cytochrome P450 family 4 subfamily A member 11	15140
CYP4A22	284541	cytochrome P450 family 4 subfamily A member 22	22794
CYP4F2	8529	cytochrome P450 family 4 subfamily F member 2	17490
CYP4F3	4051	cytochrome P450 family 4 subfamily F member 3	1739
CYP51A1	1595	cytochrome P450 family 51 subfamily A member 1	1742
CYP7A1	1581	cytochrome P450 family 7 subfamily A member 1	1745
CYP7A1	1581	cytochrome P450 family 7 subfamily A member 1	28240
CYR61	3491	cysteine rich angiogenic inducer 61	24505
CYTH1	9267	cytohesin 1	1748
CYTIP	9595	cytohesin 1 interacting protein	17298
DAAM1	23002	dishevelled associated activator of morphogenesis 1	13274
DAD1	1603	defender against cell death 1	1749
DAG1	1605	dystroglycan 1	1750
DAXX	1616	death domain associated protein	1756
DBF4	10926	DBF4 zinc finger	20417
DBH	1621	dopamine beta-hydroxylase	1758
DBNDD2	55861	dysbindin domain containing 2	23171
DCK	1633	deoxycytidine kinase	1776
DCN	1634	decorin	1779
DCN	1634	decorin	27098
DCN	1634	decorin	27099
DCP1B	196513	decapping mRNA 1B	28353
DCTD	1635	dCMP deaminase	1785
DCTN6	10671	dynactin subunit 6	1789
DCUN1D4	23142	defective in cullin neddylation 1 domain containing 4	1795
DDB2	1643	damage specific DNA binding protein 2	1798
DDC	1644	dopa decarboxylase	18548
DDC	1644	dopa decarboxylase	27100
DDIAS			16376
DDIT3	1649	DNA damage inducible transcript 3	1800
DDIT3	1649	DNA damage inducible transcript 3	16736
DDIT4	54541	DNA damage inducible transcript 4	1803
DDR1	780	discoidin domain receptor tyrosine kinase 1	1804
DDR2	4921	discoidin domain receptor tyrosine kinase 2	13092
DDX10	1662	DEAD-box helicase 10	1808
DDX3Y	8653	DEAD-box helicase 3, Y-linked	27101
DDX42	11325	DEAD-box helicase 42	1819
DDX60	55601	DExD/H-box helicase 60	22807
DECR1	1666	2,4-dienoyl-CoA reductase 1	1831
DEFA1B	728358	defensin alpha 1B	21887
DEFA4	1669	defensin alpha 4	28365
DEFB118	117285	defensin beta 118	1835
DEFB4A	1673	defensin beta 4A	1838
DEK	7913	DEK proto-oncogene	1841
DENND2D	79961	DENN domain containing 2D	1844
DENND3	22898	DENN domain containing 3	28276
DENND4B	9909	DENN domain containing 4B	13054
DEPDC1	55635	DEP domain containing 1	16570
DEPDC1	55635	DEP domain containing 1	27104
DEPDC1B	55789	DEP domain containing 1B	1847
DERA	51071	deoxyribose-phosphate aldolase	28317
DES	1674	desmin	1849
DFFA	1676	DNA fragmentation factor subunit alpha	1850
DFFB	1677	DNA fragmentation factor subunit beta	1853
DHCR7	1717	7-dehydrocholesterol reductase	17139
DHDDS	79947	dehydrodolichyl diphosphate synthase subunit	1856
DHFR	1719	dihydrofolate reductase	18547
DHRS7	51635	dehydrogenase/reductase 7	1861
DHX15	1665	DEAH-box helicase 15	13052
DHX29	54505	DExH-box helicase 29	1863
DLAT	1737	dihydrolipoamide S-acetyltransferase	1875
DLD	1738	dihydrolipoamide dehydrogenase	1877
DLGAP5	9787	DLG associated protein 5	1882
DLL4	54567	delta like canonical Notch ligand 4	18742
DLX5	1749	distal-less homeobox 5	18350
DMTF1	9988	cyclin D binding myb like transcription factor 1	1887
DMTN	2039	dematin actin binding protein	23208
DNA2	1763	DNA replication helicase/nuclease 2	16614
DNAJA3	9093	DnaJ heat shock protein family (Hsp40) member A3	1895
DNAJB1	3337	DnaJ heat shock protein family (Hsp40) member B1	1898
DNAJB14	79982	DnaJ heat shock protein family (Hsp40) member B14	1905
DNAJB14	79982	DnaJ heat shock protein family (Hsp40) member B14	27130
DNAJB2	3300	DnaJ heat shock protein family (Hsp40) member B2	1906
DNAJB4	11080	DnaJ heat shock protein family (Hsp40) member B4	13682
DNAJB6	10049	DnaJ heat shock protein family (Hsp40) member B6	1912
DNAJB9	4189	DnaJ heat shock protein family (Hsp40) member B9	18970
DNAJC15	29103	DnaJ heat shock protein family (Hsp40) member C15	28381
DNM1	1759	dynamin 1	1924
DNM1L	10059	dynamin 1 like	1927
DNMT1	1786	DNA methyltransferase 1	28309
DNMT3A	1788	DNA methyltransferase 3 alpha	1932
DNMT3A	1788	DNA methyltransferase 3 alpha	27133
DNTTIP2	30836	deoxynucleotidyltransferase terminal interacting protein 2	1936
DOCK2	1794	dedicator of cytokinesis 2	20159
DPH2	1802	DPH2 homolog	1940
DPM2	8818	dolichyl-phosphate mannosyltransferase subunit 2, regulatory	1947
DPP10	57628	dipeptidyl peptidase like 10	15296
DPPA5	340168	developmental pluripotency associated 5	13721
DPY30	84661	dpy-30, histone methyltransferase complex regulatory subunit	18946
DPYS	1807	dihydropyrimidinase	16757
DRAP1	10589	DR1 associated protein 1	1957
DRD2	1813	dopamine receptor D2	19254
DSC3	1824	desmocollin 2	25779
DSG2	1829	desmoglein 2	1967
DSG3	1830	desmoglein 3	1968
DSP	1832	desmoplakin	21266
DTL	10673	TNF superfamily member 13b	18569
DTL	10673	TNF superfamily member 13b	28312
DTX3L	151636	deltex E3 ubiquitin ligase 3L	23240
DUSP1	1843	dual specificity phosphatase 1	24234
DUSP11	8446	dual specificity phosphatase 11	1981
DUSP14	11072	dual specificity phosphatase 14	28218
DUSP22	56940	dual specificity phosphatase 22	1986
DUSP3	1845	dual specificity phosphatase 3	1987
DUSP4	1846	dual specificity phosphatase 4	1990
DUSP4	1846	dual specificity phosphatase 4	27145
DUSP6	1848	dual specificity phosphatase 6	1993
DYNLL1	8655	dynein light chain LC8-type 1	1997
DYNLT3	6990	dynein light chain Tctex-type 3	2000
DYRK3	8444	dual specificity tyrosine phosphorylation regulated kinase 3	2006
E2F1	1869	E2F transcription factor 1	2008
E2F2	1870	E2F transcription factor 2	2009
E2F7	144455	E2F transcription factor 7	12550
E2F8	79733	E2F transcription factor 8	17938
EAPP	55837	E2F associated phosphoprotein	2012
EBNA1BP2	10969	EBNA1 binding protein 2	2014
EBP	2720	galactosidase beta 1	2015
ECD	7979	SEM1, 26S proteasome complex subunit	2021
ECH1	1891	enoyl-CoA hydratase 1	2022
ECI1	1632	enoyl-CoA delta isomerase 1	22689
ECSCR	641700	endothelial cell surface expressed chemotaxis and apoptosis regulator	20772
EDEM1	9695	ER degradation enhancing alpha-mannosidase like protein 1	2027
EDN1	1906	endothelin 1	2029
EEA1	8411	early endosome antigen 1	25226
EED	8726	embryonic ectoderm development	2035
EEF1B2	1933	eukaryotic translation elongation factor 1 beta 2	14833
EEF1G	1937	eukaryotic translation elongation factor 1 gamma	24831
EEF2	1938	eukaryotic translation elongation factor 2	2042
EEF2K	29904	eukaryotic elongation factor 2 kinase	15933
EFCAB14	9813	EF-hand calcium binding domain 14	19164
EGF	1950	epidermal growth factor	2055
EGFR	1956	epidermal growth factor receptor	2063
EGR1	1958	early growth response 1	2068
EGR3	1960	early growth response 3	16091
EI24	9538	EI24, autophagy associated transmembrane protein	15156
EIF1	10209	eukaryotic translation initiation factor 1	2074
EIF1AX	1964	eukaryotic translation initiation factor 1A, X-linked	2077
EIF1AY	9086	eukaryotic translation initiation factor 1A, Y-linked	2080
EIF2B1	1967	eukaryotic translation initiation factor 2B subunit alpha	28299
EIF2S1	1965	eukaryotic translation initiation factor 2 subunit alpha	2085
EIF2S2	8894	eukaryotic translation initiation factor 2 subunit beta	2088
EIF3A	3692	eukaryotic translation initiation factor 6	14222
EIF3C	8663	eukaryotic translation initiation factor 3 subunit C	2092
EIF3D	8664	eukaryotic translation initiation factor 3 subunit D	14221
EIF3E	3646	eukaryotic translation initiation factor 3 subunit E	2094
EIF3K	27335	eukaryotic translation initiation factor 3 subunit K	20430
EIF4B	1975	eukaryotic translation initiation factor 4B	2106
EIF4EBP1	1978	eukaryotic translation initiation factor 4E binding protein 1	2107
EIF4G1	1981	eukaryotic translation initiation factor 4 gamma 1	27165
EIF5	1983	eukaryotic translation initiation factor 5	2112
ELAC2	60528	elaC ribonuclease Z 2	2114
ELANE	1991	elastase, neutrophil expressed	13129
ELAVL1	1994	ELAV like RNA binding protein 1	2115
ELF3	1999	E74 like ETS transcription factor 3	23726
ELOVL2	54898	ELOVL fatty acid elongase 2	16117
ELOVL3	83401	ELOVL fatty acid elongase 3	21555
ELOVL6	79071	ELOVL fatty acid elongase 6	2134
ELTD1	64123	adhesion G protein-coupled receptor L4	21057
ELTD1	64123	adhesion G protein-coupled receptor L4	28345
EMG1	10436	EMG1, N1-specific pseudouridine methyltransferase	10916
EML3	256364	echinoderm microtubule associated protein like 3	2142
EMP1	2012	epithelial membrane protein 1	18941
EMX2	2018	empty spiracles homeobox 2	20535
EMX2OS	196047	EMX2 opposite strand/antisense RNA	28199
ENC1	8507	ectodermal-neural cortex 1	26038
ENDOG	2021	endonuclease G	28379
ENG	2022	endoglin	13441
ENO2	2026	enolase 2	2153
ENO2	2026	enolase 2	13140
ENOPH1	58478	enolase-phosphatase 1	2156
ENOSF1	55556	enolase superfamily member 1	2157
EOMES	8320	eomesodermin	17242
EP300	2033	E1A binding protein p300	2167
EPB41L2	2037	erythrocyte membrane protein band 4.1 like 2	2175
EPB42	2038	erythrocyte membrane protein band 4.2	17721
EPHA3	2042	EPH receptor A3	2188
EPHB2	2048	EPH receptor B2	2194
EPHX1	2052	epoxide hydrolase 1	17800
EPHX2	2053	epoxide hydrolase 2	18456
EPN2	22905	epsin 2	2197
EPN3	55040	epsin 3	21339
EPRS	2058	glutamyl-prolyl-tRNA synthetase	2200
EPS15	2060	epidermal growth factor receptor pathway substrate 15	14377
EPS8L3	79574	EPS8 like 3	25915
EPSTI1	94240	epithelial stromal interaction 1	20642
ERBB2	2064	erb-b2 receptor tyrosine kinase 2	2205
ERBB3	2065	erb-b2 receptor tyrosine kinase 3	2206
EREG	2069	epiregulin	21427
ERO1A			2227
ERO1B			15346
ESPL1	9700	extra spindle pole bodies like 1, separase	23715
ESR1	2099	estrogen receptor 1	12234
ESR2	2100	estrogen receptor 2	25513
ESR2	2100	estrogen receptor 2	27179
ESR2	2100	estrogen receptor 2	28304
ESRP1	54845	epithelial splicing regulatory protein 1	13554
ESRP2	80004	epithelial splicing regulatory protein 2	23043
ETF1	2107	eukaryotic translation termination factor 1	25817
ETFA	2108	electron transfer flavoprotein alpha subunit	2244
ETFB	2109	electron transfer flavoprotein beta subunit	2245
ETNK1	55500	ethanolamine kinase 1	26147
ETNK1	55500	ethanolamine kinase 1	27184
ETS1	2113	ETS proto-oncogene 1, transcription factor	2248
ETS1	2113	ETS proto-oncogene 1, transcription factor	27185
ETV1	2115	ETS variant 1	2251
ETV1	2115	ETS variant 1	27186
EVI2B	2124	ecotropic viral integration site 2B	24023
EVL	51466	Enah/Vasp-like	2255
EXO1	9156	exonuclease 1	17006
EXOG	9941	exo/endonuclease G	21490
EXOSC4	54512	exosome component 4	2269
EXOSC5	56915	exosome component 5	27191
EXOSC8	11340	exosome component 8	21683
EXT1	2131	exostosin glycosyltransferase 1	2278
EXTL1	2134	exostosin like glycosyltransferase 1	23218
EZH2	2146	enhancer of zeste 2 polycomb repressive complex 2 subunit	2282
F13A1	2162	coagulation factor XIII A chain	17806
F2	2147	coagulation factor II, thrombin	2286
F2R	2149	coagulation factor II thrombin receptor	10901
F3	1272	contactin 1	2289
F3	1272	contactin 1	21670
F5	2153	coagulation factor V	24874
F9	2158	coagulation factor IX	2297
FABP1	2168	fatty acid binding protein 1	2298
FABP1	2168	fatty acid binding protein 1	11582
FABP4	2167	fatty acid binding protein 4	21799
FAH	2175	Fanconi anemia complementation group A	2303
FAIM	55179	Fas apoptotic inhibitory molecule	2304
FAM13A	10144	family with sequence similarity 13 member A	2311
FAM174A	345757	family with sequence similarity 174 member A	2316
FAM20B	9917	FAM20B, glycosaminoglycan xylosylkinase	2318
FAM57A	79850	family with sequence similarity 57 member A	2328
FAM63A	55793	MINDY lysine 48 deubiquitinase 1	2329
FAM69A	388650	family with sequence similarity 69 member A	2333
FAM69A	388650	family with sequence similarity 69 member A	27207
FAM72A	729533	family with sequence similarity 72 member A	22322
FAM83D	81610	family with sequence similarity 83 member D	14832
FAM96A	84191	family with sequence similarity 96 member A	14110
FAM96B	51647	family with sequence similarity 96 member B	26073
FANCI	55215	Fanconi anemia complementation group I	2338
FAS	355	Fas cell surface death receptor	2345
FASLG	356	Fas ligand	21013
FASN	2194	fatty acid synthase	11197
FASTKD5	60493	FAST kinase domains 5	2353
FAT1	2195	FAT atypical cadherin 1	2356
FBL	2091	fibrillarin	2360
FBN1	2200	fibrillin 1	2363
FBXL12	54850	F-box and leucine rich repeat protein 12	2366
FBXO11	80204	F-box protein 11	2372
FBXO21	23014	F-box protein 21	2375
FBXO22	26263	F-box protein 22	15494
FBXO5	26271	F-box protein 5	10555
FBXO7	25793	F-box protein 7	2377
FCER1G	2207	Fc fragment of IgE receptor Ig	11058
FCGR1A	2209	Fc fragment of IgG receptor Ia	15846
FCGR1B	2210	Fc fragment of IgG receptor Ib	26488
FCGR2B	2213	Fc fragment of IgG receptor IIb	25215
FCGR3A	2214	Fc fragment of IgG receptor IIIa	13772
FCGR3B	2215	Fc fragment of IgG receptor IIIb	22716
FCMR			23874
FCRLA	84824	Fc receptor like A	14150
FDFT1	2222	farnesyl-diphosphate farnesyltransferase 1	2382
FEN1	2237	flap structure-specific endonuclease 1	2387
FERMT2	10979	fermitin family member 2	23975
FEZ2	9637	fasciculation and elongation protein zeta 2	2394
FGB	2244	fibrinogen beta chain	2397
FGF17	8822	fibroblast growth factor 17	2402
FGF2	2247	fibroblast growth factor 2	2405
FGF7	2252	fibroblast growth factor 7	2409
FGF7	2252	fibroblast growth factor 7	13194
FGF8	2253	fibroblast growth factor 8	28239
FGFR2	2263	fibroblast growth factor receptor 2	2417
FGFR4	2264	fibroblast growth factor receptor 4	2419
FGG	2266	fibrinogen gamma chain	23945
FGL2	10875	fibrinogen like 2	22561
FGR	2268	FGR proto-oncogene, Src family tyrosine kinase	26336
FHL2	2274	four and a half LIM domains 2	2423
FIBIN	387758	fin bud initiation factor homolog (zebrafish)	23318
FIG4	9896	FIG4 phosphoinositide 5-phosphatase	20285
FIGF	2277	vascular endothelial growth factor D	28363
FIS1	51024	fission, mitochondrial 1	2429
FKBP14	55033	FK506 binding protein 14	2430
FKBP1A	2280	FK506 binding protein 1A	21107
FKBP1A	2280	FK506 binding protein 1A	27226
FKBP4	2288	FK506 binding protein 4	2433
FKBP5	2289	FK506 binding protein 5	19156
FLAD1	80308	flavin adenine dinucleotide synthetase 1	28296
FLJ22763			2441
FLNA	2316	filamin A	25912
FLRT2	23768	fibronectin leucine rich transmembrane protein 2	20435
FLRT3	23767	fibronectin leucine rich transmembrane protein 3	17906
FMO1	2326	flavin containing monooxygenase 1	13664
FMO3	2328	flavin containing monooxygenase 3	14602
FMO5	2330	flavin containing monooxygenase 5	11213
FN1	2335	fibronectin 1	2459
FN1	2335	fibronectin 1	13666
FN1	2335	fibronectin 1	27231
FNDC4	64838	fibronectin type III domain containing 4	26595
FOLH1	2346	folate hydrolase 1	21200
FOLH1B	219595	folate hydrolase 1B	15606
FOS	2353	Fos proto-oncogene, AP-1 transcription factor subunit	2461
FOSB	2354	FosB proto-oncogene, AP-1 transcription factor subunit	28257
FOSL1	8061	FOS like 1, AP-1 transcription factor subunit	2463
FOXA1	3169	forkhead box A1	22204
FOXE3	2301	forkhead box E3	11091
FOXJ3	22887	forkhead box J3	2478
FOXM1	2305	forkhead box M1	2479
FOXO3	2309	forkhead box O3	2481
FOXO4	4303	forkhead box O4	2484
FPGS	2356	folylpolyglutamate synthase	27241
FPGT	8790	fucose-1-phosphate guanylyltransferase	16510
FPR1	2357	formyl peptide receptor 1	13192
FRS2	10818	fibroblast growth factor receptor substrate 2	2492
FSD1	79187	fibronectin type III and SPRY domain containing 1	2495
FST	10468	follistatin	23553
FSTL1	11167	follistatin like 1	23151
FSTL3	10272	follistatin like 3	14058
FURIN	5045	furin, paired basic amino acid cleaving enzyme	27246
FUT1	2523	fucosyltransferase 1 (H blood group)	2519
FUT4	2526	fucosyltransferase 4	20944
FYB	2533	FYN binding protein 1	28231
FYN	2534	FYN proto-oncogene, Src family tyrosine kinase	2527
FZD1	8321	frizzled class receptor 1	2533
FZD10	11211	frizzled class receptor 10	26157
FZD7	8324	frizzled class receptor 7	2537
G0S2	50486	G0/G1 switch 2	13343
G3BP1	10146	G3BP stress granule assembly factor 1	2542
G3BP2	9908	G3BP stress granule assembly factor 2	2545
G6PC	2538	glucose-6-phosphatase catalytic subunit	2546
G6PD	2539	glucose-6-phosphate dehydrogenase	2548
G6PD	2539	glucose-6-phosphate dehydrogenase	25228
GAA	2548	glucosidase alpha, acid	2549
GABARAPL1	23710	GABA type A receptor associated protein like 1	2552
GABBR1	2550	gamma-aminobutyric acid type B receptor subunit 1	2553
GABPB1	2553	GA binding protein transcription factor beta subunit 1	2555
GABRA2	2555	gamma-aminobutyric acid type A receptor alpha2 subunit	23101
GABRB3	2562	gamma-aminobutyric acid type A receptor beta3 subunit	2561
GAD1	2571	glutamate decarboxylase 1	2566
GADD45A	1647	growth arrest and DNA damage inducible alpha	2569
GADD45B	4616	growth arrest and DNA damage inducible beta	2570
GADD45G	10912	growth arrest and DNA damage inducible gamma	2571
GADD45G	10912	growth arrest and DNA damage inducible gamma	13658
GAGE1	2543	G antigen 1	2574
GAGE12F	100008586	G antigen 12F	2576
GAGE12J	729396	G antigen 12J	2577
GAGE2A	729447	G antigen 2A	20694
GAGE2D	729408	G antigen 2D	22568
GAGE3			23922
GAGE4	2576	G antigen 4	2578
GALE	2582	UDP-galactose-4-epimerase	27250
GAP43	2596	growth associated protein 43	26603
GAPDH	2597	glyceraldehyde-3-phosphate dehydrogenase	2587
GAS2	2620	growth arrest specific 2	16298
GATA2	2624	GATA binding protein 2	2599
GATA3	2625	GATA binding protein 3	2600
GATA6	2627	GATA binding protein 6	11986
GBF1	8729	golgi brefeldin A resistant guanine nucleotide exchange factor 1	20353
GBP5	115362	guanylate binding protein 5	11495
GCLC	2729	glutamate-cysteine ligase catalytic subunit	22866
GCLM	2730	glutamate-cysteine ligase modifier subunit	2615
GCLM	2730	glutamate-cysteine ligase modifier subunit	25908
GCNT3	9245	glucosaminyl (N-acetyl) transferase 3, mucin type	13241
GDA	8034	solute carrier family 25 member 16	21999
GDF15	9518	growth differentiation factor 15	2621
GDF15	9518	growth differentiation factor 15	18329
GDF7	151449	growth differentiation factor 7	15077
GDF9	2661	growth differentiation factor 9	10651
GDI2	2665	GDP dissociation inhibitor 2	15353
GDNF	2668	glial cell derived neurotrophic factor	24860
GDPD3	79153	glycerophosphodiester phosphodiesterase domain containing 3	28305
GDPD5	81544	glycerophosphodiester phosphodiesterase domain containing 5	2628
GEMIN5	25929	gem nuclear organelle associated protein 5	22827
GEN1	348654	GEN1, Holliday junction 5' flap endonuclease	12237
GFOD1	54438	glucose-fructose oxidoreductase domain containing 1	2633
GFOD1	54438	glucose-fructose oxidoreductase domain containing 1	2634
GFPT1	2673	glutamine--fructose-6-phosphate transaminase 1	2636
GGCX	2677	gamma-glutamyl carboxylase	2638
GGH	8836	gamma-glutamyl hydrolase	2639
GGT1	2678	gamma-glutamyltransferase 1	19717
GGT1	2678	gamma-glutamyltransferase 1	27266
GGT5	2687	gamma-glutamyltransferase 5	11580
GHR	2690	growth hormone receptor	2644
GIMAP1-GIMAP5	100527949	GIMAP1-GIMAP5 readthrough	20869
GIMAP4	55303	GTPase, IMAP family member 4	16236
GIMAP5	55340	GTPase, IMAP family member 5	27272
GIMAP6	474344	GTPase, IMAP family member 6	20946
GIMAP7	168537	GTPase, IMAP family member 7	21696
GIMAP8	155038	GTPase, IMAP family member 8	20139
GIN1	54826	gypsy retrotransposon integrase 1	14366
GINS1	9837	GINS complex subunit 1	12127
GINS3	64785	GINS complex subunit 3	21786
GJA1	2697	gap junction protein alpha 1	2649
GJB1	2705	gap junction protein beta 1	2650
GJB2	2706	gap junction protein beta 2	2653
GJD4	219770	gap junction protein delta 4	2656
GLB1	2720	galactosidase beta 1	2661
GLDC	2731	glycine decarboxylase	11676
GLI2	2736	GLI family zinc finger 2	2664
GLOD4	51031	glyoxalase domain containing 4	2670
GLRX	2745	glutaredoxin	2674
GLUD1	2746	glutamate dehydrogenase 1	2678
GLUL	2752	glutamate-ammonia ligase	19900
GMFG	9535	glia maturation factor gamma	11656
GMNN	51053	geminin, DNA replication inhibitor	2688
GMPR2	51292	guanosine monophosphate reductase 2	2691
GNA11	2767	G protein subunit alpha 11	2692
GNA15	2769	G protein subunit alpha 15	2693
GNAI1	2770	G protein subunit alpha i1	2696
GNAI2	2771	G protein subunit alpha i2	28208
GNAI3	2773	G protein subunit alpha i3	28256
GNAL	2774	G protein subunit alpha L	2698
GNAQ	2776	G protein subunit alpha q	2701
GNAS	2778	GNAS complex locus	2704
GNB1	2782	G protein subunit beta 1	2706
GNB3	2784	G protein subunit beta 3	17839
GNB5	10681	G protein subunit beta 5	2709
GNGT1	2792	G protein subunit gamma transducin 1	28262
GNLY	10578	granulysin	23496
GNMT	27232	glycine N-methyltransferase	16770
GNPDA1	10007	glucosamine-6-phosphate deaminase 1	28283
GNRHR	2798	gonadotropin releasing hormone receptor	13123
GNS	2799	glucosamine (N-acetyl)-6-sulfatase	2725
GOLGA2	2801	golgin A2	14861
GOLT1B	51026	golgi transport 1B	2734
GOT1	2805	glutamic-oxaloacetic transaminase 1	2737
GPAT3			164
GPATCH8	23131	G-patch domain containing 8	2740
GPC1	2817	glypican 1	2744
GPER1			2750
GPI	2821	glucose-6-phosphate isomerase	2753
GPR171	29909	G protein-coupled receptor 171	11276
GPR18	2841	G protein-coupled receptor 18	23181
GPR183	1880	G protein-coupled receptor 183	12920
GPR65	8477	G protein-coupled receptor 65	23391
GPR87	53836	G protein-coupled receptor 87	10766
GPR89A	653519	G protein-coupled receptor 89A	25292
GPR89B	51463	G protein-coupled receptor 89B	14463
GPS1	2873	G protein pathway suppressor 1	26008
GPX1	2876	glutathione peroxidase 1	16566
GPX2	2877	glutathione peroxidase 2	11201
GPX4	2879	glutathione peroxidase 4	17664
GRB10	2887	growth factor receptor bound protein 10	2771
GRB14	2888	growth factor receptor bound protein 14	22206
GRB7	2886	growth factor receptor bound protein 7	28219
GREB1	9687	growth regulation by estrogen in breast cancer 1	14205
GRHL2	79977	grainyhead like transcription factor 2	23611
GRIK4	2900	glutamate ionotropic receptor kainate type subunit 4	24451
GRIN1	2902	glutamate ionotropic receptor NMDA type subunit 1	2787
GRIN2A	2903	glutamate ionotropic receptor NMDA type subunit 2A	25164
GRIN2B	2904	glutamate ionotropic receptor NMDA type subunit 2B	25161
GRIN2C	2905	glutamate ionotropic receptor NMDA type subunit 2C	25162
GRIN2D	2906	glutamate ionotropic receptor NMDA type subunit 2D	25159
GRK1	6011	G protein-coupled receptor kinase 1	2794
GRM4	2914	glutamate metabotropic receptor 4	2797
GRN	2896	granulin precursor	2799
GRWD1	83743	glutamate rich WD repeat containing 1	2804
GSDMB	55876	gasdermin B	26379
GSK3B	2932	glycogen synthase kinase 3 beta	2810
GSR	2936	glutathione-disulfide reductase	21104
GSR	2936	glutathione-disulfide reductase	28346
GSTA2	2939	glutathione S-transferase alpha 2	2817
GSTA2	2939	glutathione S-transferase alpha 2	17119
GSTA3	2940	glutathione S-transferase alpha 3	17118
GSTA4	2941	glutathione S-transferase alpha 4	14580
GSTA5	221357	glutathione S-transferase alpha 5	24748
GSTM1	2944	glutathione S-transferase mu 1	10645
GSTM2	2946	glutathione S-transferase mu 2	2823
GSTM3	2947	glutathione S-transferase mu 3	17117
GSTP1	2950	glutathione S-transferase pi 1	24644
GSTZ1	2954	glutathione S-transferase zeta 1	2830
GTF2A2	2958	general transcription factor IIA subunit 2	2833
GTF2E2	2961	general transcription factor IIE subunit 2	2835
GTF2H2	2966	general transcription factor IIH subunit 2	28175
GTF2H2B	653238	general transcription factor IIH subunit 2B (pseudogene)	18022
GTF2H2C	728340	GTF2H2 family member C	2837
GTF2H2C	728340	GTF2H2 family member C	19129
GTF2IP1	2970	general transcription factor IIi pseudogene 1	28161
GTPBP8	29083	GTP binding protein 8 (putative)	2849
GUCY1A3	2982	guanylate cyclase 1 soluble subunit alpha	26526
GUCY1A3	2982	guanylate cyclase 1 soluble subunit alpha	27296
GUCY1B3	2983	guanylate cyclase 1 soluble subunit beta	11762
GUSB	2990	glucuronidase beta	19359
GXYLT1	283464	glucoside xylosyltransferase 1	21652
GZMA	3001	granzyme A	2853
GZMB	3002	granzyme B	2856
GZMK	3003	granzyme K	15088
H1F0	3005	H1 histone family member 0	22378
H2AFV	94239	H2A histone family member V	27300
H2AFV	94239	H2A histone family member V	28424
H2AFX	3014	H2A histone family member X	26072
H2AFZ	3015	H2A histone family member Z	2864
H2BFS	54145	H2B histone family member S	28178
HACD3			5591
HADH	3030	hydroxyacyl-CoA dehydrogenase trifunctional multienzyme complex subunit alpha	2872
HADHA	3030	hydroxyacyl-CoA dehydrogenase trifunctional multienzyme complex subunit alpha	2875
HAMP	57817	hepcidin antimicrobial peptide	21132
HAT1	8520	histone acetyltransferase 1	2880
HAUS1	115106	HAUS augmin like complex subunit 1	11922
HAVCR1	26762	hepatitis A virus cellular receptor 1	2885
HAVCR1	26762	hepatitis A virus cellular receptor 1	23335
HBA1	3039	hemoglobin subunit alpha 1	2887
HBB	3043	hemoglobin subunit beta	2888
HBD	3045	hemoglobin subunit delta	2891
HBG2	3048	hemoglobin subunit gamma 2	19361
HBQ1	3049	hemoglobin subunit theta 1	28359
HCAR3	8843	hydroxycarboxylic acid receptor 3	20175
HCK	3055	HCK proto-oncogene, Src family tyrosine kinase	26429
HCLS1	3059	hematopoietic cell-specific Lyn substrate 1	21855
HCST	10870	hematopoietic cell signal transducer	17168
HDAC2	3066	histone deacetylase 2	2900
HDAC6	10013	histone deacetylase 6	2901
HDGFRP3	50810	HDGF like 3	2909
HEATR1	55127	HEAT repeat containing 1	2915
HEBP1	4780	nuclear factor, erythroid 2 like 2	2919
HECTD2	143279	HECT domain E3 ubiquitin protein ligase 2	12402
HELLS	3070	helicase, lymphoid specific	21751
HERC5	51191	HECT and RLD domain containing E3 ubiquitin protein ligase 5	11373
HERC6	55008	HECT and RLD domain containing E3 ubiquitin protein ligase family member 6	2923
HERPUD1	9709	homocysteine inducible ER protein with ubiquitin like domain 1	2924
HES1	3280	hes family bHLH transcription factor 1	2925
HEXA	3073	hexosaminidase subunit alpha	2929
HEXB	3074	hexosaminidase subunit beta	2932
HGF	3082	hepatocyte growth factor	15098
HHIP	64399	hedgehog interacting protein	12808
HIF1A	3091	hypoxia inducible factor 1 alpha subunit	2945
HIKESHI			17564
HIST1H1C	3006	histone cluster 1 H1 family member c	2950
HIST1H1E	3008	histone cluster 1 H1 family member e	14544
HIST1H2AC	8334	histone cluster 1 H2A family member c	20846
HIST1H2AE	3012	histone cluster 1 H2A family member e	2951
HIST1H2AG	8969	histone cluster 1 H2A family member g	12124
HIST1H2BB	3018	histone cluster 1 H2B family member b	12129
HIST1H2BC	8347	histone cluster 1 H2B family member c	2952
HIST1H2BC	8347	histone cluster 1 H2B family member c	28172
HIST1H2BD	3017	histone cluster 1 H2B family member d	18171
HIST1H2BD	3017	histone cluster 1 H2B family member d	27314
HIST1H2BE	8344	histone cluster 1 H2B family member e	11972
HIST1H2BF	8343	histone cluster 1 H2B family member f	11973
HIST1H2BG	8339	histone cluster 1 H2B family member g	2953
HIST1H2BH	8345	histone cluster 1 H2B family member h	2954
HIST1H2BI	8346	histone cluster 1 H2B family member i	11969
HIST1H2BK	85236	histone cluster 1 H2B family member k	2955
HIST1H2BM	8342	histone cluster 1 H2B family member m	2956
HIST1H2BN	8341	histone cluster 1 H2B family member n	11971
HIST1H3B	8358	histone cluster 1 H3 family member b	12576
HIST1H3D	8351	histone cluster 1 H3 family member d	17823
HIST1H3H	8357	histone cluster 1 H3 family member h	2957
HIST2H2AA4	723790	histone cluster 2 H2A family member a4	2963
HIST2H2AA4	723790	histone cluster 2 H2A family member a4	2964
HJURP	55355	Holliday junction recognition protein	2968
HK1	3098	hexokinase 1	2971
HK3	3101	hexokinase 3	23321
HLA-A	3105	major histocompatibility complex, class I, A	2975
HLA-B	3106	major histocompatibility complex, class I, B	2976
HLA-C	3107	major histocompatibility complex, class I, C	2979
HLA-DMA	3108	major histocompatibility complex, class II, DM alpha	27315
HLA-DMB	3109	major histocompatibility complex, class II, DM beta	10963
HLA-DPA1	3113	major histocompatibility complex, class II, DP alpha 1	2983
HLA-DPB1	3115	major histocompatibility complex, class II, DP beta 1	17856
HLA-DQA1	3117	major histocompatibility complex, class II, DQ alpha 1	2987
HLA-DQA2	3118	major histocompatibility complex, class II, DQ alpha 2	25825
HLA-DQB1	2775	G protein subunit alpha o1	2990
HLA-DQB1	2775	G protein subunit alpha o1	19840
HLA-DQB1	2775	G protein subunit alpha o1	28328
HLA-DQB1	2775	G protein subunit alpha o1	28329
HLA-DRA	3122	major histocompatibility complex, class II, DR alpha	2993
HLA-DRB1	3123	major histocompatibility complex, class II, DR beta 1	2994
HLA-DRB3	3125	major histocompatibility complex, class II, DR beta 3	2995
HLA-DRB4	3126	major histocompatibility complex, class II, DR beta 4	23880
HLA-DRB5	3127	major histocompatibility complex, class II, DR beta 5	2997
HLA-DRB5	3127	major histocompatibility complex, class II, DR beta 5	15922
HLA-E	3133	major histocompatibility complex, class I, E	3000
HLA-F	3134	major histocompatibility complex, class I, F	3003
HMBS	3145	hydroxymethylbilane synthase	3012
HMG20B	10362	high mobility group 20B	3013
HMGA2	8091	high mobility group AT-hook 2	3022
HMGCR	3156	3-hydroxy-3-methylglutaryl-CoA reductase	3029
HMGCS1	3157	3-hydroxy-3-methylglutaryl-CoA synthase 1	3030
HMGCS2	3158	3-hydroxy-3-methylglutaryl-CoA synthase 2	16503
HMMR	3161	hyaluronan mediated motility receptor	3040
HMOX1	3162	heme oxygenase 1	3041
HN1L	57585	cramped chromatin regulator homolog 1	3042
HNF1A	6927	HNF1 homeobox A	22954
HNF4A	3172	hepatocyte nuclear factor 4 alpha	28261
HNRNPF	3185	heterogeneous nuclear ribonucleoprotein F	17115
HOMER2	9455	homer scaffolding protein 2	3072
HOOK2	29911	hook microtubule tethering protein 2	3074
HOXA10	3206	homeobox A10	3077
HOXA5	3202	homeobox A5	3080
HOXA9	3205	homeobox A9	16016
HOXB13	10481	homeobox B13	16208
HOXB2	3212	homeobox B2	23347
HOXC11	3227	homeobox C11	13542
HOXD10	3236	homeobox D10	15423
HOXD4	3233	homeobox D4	13252
HOXD8	3234	homeobox D8	12050
HP	3240	haptoglobin	3085
HPN	3249	hepsin	3091
HPN	3249	hepsin	25853
HPR	3250	haptoglobin-related protein	3094
HPRT1	3251	hypoxanthine phosphoribosyltransferase 1	3097
HS2ST1	9653	heparan sulfate 2-O-sulfotransferase 1	3103
HS2ST1	9653	heparan sulfate 2-O-sulfotransferase 1	3104
HS6ST2	90161	heparan sulfate 6-O-sulfotransferase 2	26218
HSD11B2	3291	hydroxysteroid 11-beta dehydrogenase 2	12187
HSD17B10	3028	hydroxysteroid 17-beta dehydrogenase 10	3112
HSD17B11	51170	hydroxysteroid 17-beta dehydrogenase 11	3115
HSD17B8	7923	hydroxysteroid 17-beta dehydrogenase 8	24850
HSD3B1	3283	hydroxy-delta-5-steroid dehydrogenase, 3 beta- and steroid delta-isomerase 1	16639
HSD3B2	3284	hydroxy-delta-5-steroid dehydrogenase, 3 beta- and steroid delta-isomerase 2	10507
HSF1	3297	heat shock transcription factor 1	20370
HSF2	3298	heat shock transcription factor 2	15018
HSP90AA1	3320	heat shock protein 90 alpha family class A member 1	3127
HSP90AA2	3324	heat shock protein 90 alpha family class A member 2, pseudogene	28191
HSP90AB1	3326	heat shock protein 90 alpha family class B member 1	3128
HSP90B1	7184	heat shock protein 90 beta family member 1	3131
HSPA13	6782	heat shock protein family A (Hsp70) member 13	3134
HSPA1A	3303	heat shock protein family A (Hsp70) member 1A	3135
HSPA1B	3304	heat shock protein family A (Hsp70) member 1B	3136
HSPA1L	3305	heat shock protein family A (Hsp70) member 1 like	20369
HSPA2	3306	heat shock protein family A (Hsp70) member 2	13514
HSPA4	3308	heat shock protein family A (Hsp70) member 4	3139
HSPA5	3309	heat shock protein family A (Hsp70) member 5	14023
HSPA6	3310	heat shock protein family A (Hsp70) member 6	3141
HSPA6	3310	heat shock protein family A (Hsp70) member 6	21239
HSPA8	3312	heat shock protein family A (Hsp70) member 8	3142
HSPB1	3315	heat shock protein family B (small) member 1	3144
HSPBAP1	79663	HSPB1 associated protein 1	18117
HSPD1	3329	heat shock protein family D (Hsp60) member 1	3152
HSPE1	3336	heat shock protein family E (Hsp10) member 1	27335
HSPG2	3339	heparan sulfate proteoglycan 2	3153
HTATSF1	27336	HIV-1 Tat specific factor 1	3159
HTR1B	3351	5-hydroxytryptamine receptor 1B	28290
HTR5A	3361	5-hydroxytryptamine receptor 5A	24873
HTR6	3362	5-hydroxytryptamine receptor 6	24114
HTRA1	5654	HtrA serine peptidase 1	3172
HYOU1	10525	hypoxia up-regulated 1	3177
IARS	3376	isoleucyl-tRNA synthetase	14941
IARS2	55699	isoleucyl-tRNA synthetase 2, mitochondrial	3181
ICAM1	3383	intercellular adhesion molecule 1	3187
ICAM3	3385	intercellular adhesion molecule 3	28211
ICE1			21898
ICMT	23463	isoprenylcysteine carboxyl methyltransferase	3191
ID1	3397	inhibitor of DNA binding 1, HLH protein	14943
ID2	3398	inhibitor of DNA binding 2	3198
ID3	3399	inhibitor of DNA binding 3, HLH protein	14942
IDE	3416	insulin degrading enzyme	3201
IDH3A	3419	isocitrate dehydrogenase 3 (NAD(+)) alpha	15224
IDI1	3422	isopentenyl-diphosphate delta isomerase 1	12170
IDO1	3620	indoleamine 2,3-dioxygenase 1	3210
IER2	9592	immediate early response 2	3213
IER3	8870	immediate early response 3	3214
IFI27	3429	interferon alpha inducible protein 27	28214
IFI30	10437	IFI30, lysosomal thiol reductase	22048
IFI44	10561	interferon induced protein 44	11793
IFI44L	10964	interferon induced protein 44 like	19848
IFI6	2537	interferon alpha inducible protein 6	25609
IFIT1	3434	interferon induced protein with tetratricopeptide repeats 1	3219
IFIT2	3433	interferon induced protein with tetratricopeptide repeats 2	3222
IFIT3	3437	interferon induced protein with tetratricopeptide repeats 3	3225
IFITM1	8519	interferon induced transmembrane protein 1	3226
IFITM2	10581	interferon induced transmembrane protein 2	11682
IFITM3	10410	interferon induced transmembrane protein 3	17816
IFNA1	3439	interferon alpha 1	28390
IFNAR1	3454	interferon alpha and beta receptor subunit 1	3235
IFNB1	3456	interferon beta 1	21758
IFNG	3458	interferon gamma	3239
IFNGR1	3459	interferon gamma receptor 1	20346
IFRD1	3475	interferon related developmental regulator 1	25521
IFRD2	7866	interferon related developmental regulator 2	3246
IGF1	3479	insulin like growth factor 1	25126
IGF1	3479	insulin like growth factor 1	28421
IGF1R	3480	insulin like growth factor 1 receptor	3254
IGF2BP2	10644	insulin like growth factor 2 mRNA binding protein 2	3259
IGF2R	3482	insulin like growth factor 2 receptor	3263
IGFBP1	3484	insulin like growth factor binding protein 1	3266
IGFBP1	3484	insulin like growth factor binding protein 1	10877
IGFBP3	3486	insulin like growth factor binding protein 3	3270
IGFBP4	3487	insulin like growth factor binding protein 4	3271
IGFBP6	3489	insulin like growth factor binding protein 6	26498
IGFBP7	3490	insulin like growth factor binding protein 7	26667
IGHG2	3501	immunoglobulin heavy constant gamma 2 (G2m marker)	28164
IGHG3	3502	immunoglobulin heavy constant gamma 3 (G3m marker)	28165
IGHMBP2	3508	immunoglobulin mu binding protein 2	3275
IGHV3			28168
IGHV4	102723407	putative V-set and immunoglobulin domain-containing-like protein IGHV4OR15-8	28203
IGK	50802	immunoglobulin kappa locus	28226
IGKC	3514	immunoglobulin kappa constant	3281
IGKV1	3519	immunoglobulin kappa variable cluster	28187
IGKV3D			28174
IGKV4-1			28185
IGL	3535	immunoglobulin lambda locus	28225
IGLL5	100423062	immunoglobulin lambda like polypeptide 5	26283
IGLV1	96610	BMS1, ribosome biogenesis factor pseudogene 20	28171
IGLV2			28398
IGSF6	10261	immunoglobulin superfamily member 6	10705
IKBIP	121457	IKBKB interacting protein	27347
IKBIP	121457	IKBKB interacting protein	28307
IKBKAP	8518	elongator complex protein 1	3288
IKBKB	3551	inhibitor of nuclear factor kappa B kinase subunit beta	3289
IKBKE	9641	inhibitor of nuclear factor kappa B kinase subunit epsilon	3290
IKBKG	8517	inhibitor of nuclear factor kappa B kinase subunit gamma	3291
IKZF1	10320	IKAROS family zinc finger 1	3292
IKZF1	10320	IKAROS family zinc finger 1	3293
IKZF1	10320	IKAROS family zinc finger 1	3294
IL10	3586	interleukin 10	25731
IL10	3586	interleukin 10	28432
IL10RA	3587	interleukin 10 receptor subunit alpha	24492
IL12RB1	3594	interleukin 12 receptor subunit beta 1	28419
IL13	3596	interleukin 13	14468
IL13RA1	3597	interleukin 13 receptor subunit alpha 1	3309
IL15	3600	interleukin 15	16560
IL18	3606	interleukin 18	22992
IL18R1	8809	interleukin 18 receptor 1	28357
IL19	29949	interleukin 19	21256
IL1A	3552	interleukin 1 alpha	22714
IL1B	3553	interleukin 1 beta	3325
IL1R1	3554	interleukin 1 receptor type 1	21162
IL1RN	3557	interleukin 1 receptor antagonist	28396
IL20	50604	interleukin 20	16401
IL23A	51561	interleukin 23 subunit alpha	14962
IL2RB	3560	interleukin 2 receptor subunit beta	24111
IL2RG	3561	interleukin 2 receptor subunit gamma	15624
IL36B	27177	interleukin 36 beta	19480
IL36G	56300	interleukin 36 gamma	26341
IL4	3565	interleukin 4	14330
IL4R	3566	interleukin 4 receptor	3339
IL6	3569	interleukin 6	3341
IL7R	3575	interleukin 7 receptor	3347
ILF2	3608	interleukin enhancer binding factor 2	3354
ILK	3611	integrin linked kinase	3355
INHA	3623	inhibin alpha subunit	21252
INHBA	3624	inhibin beta A subunit	3372
INHBA	3624	inhibin beta A subunit	21251
INHBE	83729	inhibin beta E subunit	17611
INPP1	3628	inositol polyphosphate-1-phosphatase	3376
INPP4B	8821	inositol polyphosphate-4-phosphatase type II B	3379
INS	3630	insulin	3382
INSIG1	3638	insulin induced gene 1	3385
INSL3	3640	insulin like 3	28358
INTS3	65123	integrator complex subunit 3	3388
IPO13	9670	importin 13	3398
IPO5	3843	importin 5	3401
IQGAP1	8826	IQ motif containing GTPase activating protein 1	3404
IRAK2	3656	interleukin 1 receptor associated kinase 2	16105
IRF1	3659	interferon regulatory factor 1	21247
IRF7	3665	interferon regulatory factor 7	3410
IRF8	3394	interferon regulatory factor 8	20223
IRS1	3667	insulin receptor substrate 1	20491
IRX5	10265	iroquois homeobox 5	18883
ISG15	9636	ISG15 ubiquitin-like modifier	3415
ISG20	3669	interferon stimulated exonuclease gene 20	11135
ISOC1	51015	isochorismatase domain containing 1	3421
ITFG1	81533	integrin alpha FG-GAP repeat containing 1	3424
ITGA1	3672	integrin subunit alpha 1	27365
ITGAE	3682	integrin subunit alpha E	3432
ITGAL	3683	integrin subunit alpha L	27366
ITGB1BP1	9270	integrin subunit beta 1 binding protein 1	3441
ITGB2	3689	integrin subunit beta 2	27367
ITGB5	3693	integrin subunit beta 5	3450
ITK	3702	IL2 inducible T-cell kinase	28236
ITPKC	80271	inositol-trisphosphate 3-kinase C	16864
ITPR1	3708	inositol 1,4,5-trisphosphate receptor type 1	20884
ITPR2	3709	inositol 1,4,5-trisphosphate receptor type 2	3454
JADE2			5110
JAK1	3716	Janus kinase 1	3463
JAK2	3717	Janus kinase 2	3466
JAML			14411
JKAMP	51528	JNK1/MAPK8 associated membrane protein	15608
JMJD6	23210	arginine demethylase and lysine hydroxylase	3471
JUN	3725	Jun proto-oncogene, AP-1 transcription factor subunit	3475
JUNB	3726	JunB proto-oncogene, AP-1 transcription factor subunit	3476
JUNB	3726	JunB proto-oncogene, AP-1 transcription factor subunit	11226
KARS	3735	lysyl-tRNA synthetase	21742
KAT2B	8850	lysine acetyltransferase 2B	22724
KAT6A	7994	lysine acetyltransferase 6A	3486
KAT6B	23522	lysine acetyltransferase 6B	3489
KCNF1	3754	potassium voltage-gated channel modifier subfamily F member 1	3502
KCNG1	3755	potassium voltage-gated channel modifier subfamily G member 1	18417
KCNJ18			3509
KCNJ8	3764	potassium voltage-gated channel subfamily J member 8	23261
KCNK1	3775	potassium two pore domain channel subfamily K member 1	3516
KCNK17	89822	potassium two pore domain channel subfamily K member 17	25752
KCNK4	50801	potassium two pore domain channel subfamily K member 4	3519
KCNK9	51305	potassium two pore domain channel subfamily K member 9	16534
KCNQ2	3785	potassium voltage-gated channel subfamily Q member 2	3525
KCNQ3	3786	potassium voltage-gated channel subfamily Q member 3	3528
KCTD5	54442	potassium channel tetramerization domain containing 5	3534
KCTD9	54793	potassium channel tetramerization domain containing 9	15339
KDELR2	11014	KDEL endoplasmic reticulum protein retention receptor 2	3540
KDM3A	55818	lysine demethylase 3A	3541
KDM5A	5927	lysine demethylase 5A	3544
KDM5B	10765	lysine demethylase 5B	3545
KDM5D	8284	lysine demethylase 5D	25051
KDR	3791	kinase insert domain receptor	3546
KEAP1	9817	kelch like ECH associated protein 1	3547
KHDRBS3	10656	KH RNA binding domain containing, signal transduction associated 3	22399
KHDRBS3	10656	KH RNA binding domain containing, signal transduction associated 3	28184
KIAA0100	9703	KIAA0100	3554
KIAA0101	9768	PCNA clamp associated factor	3555
KIAA0196	9897	WASH complex subunit 5	3558
KIAA0355	9710	KIAA0355	3561
KIAA0753	9851	KIAA0753	3564
KIAA0907	22889	KH domain containing 4, pre-mRNA splicing factor	3570
KIAA1033	23325	WASH complex subunit 4	3574
KIF11	3832	kinesin family member 11	3588
KIF13A	63971	kinesin family member 13A	22151
KIF14	9928	kinesin family member 14	3592
KIF15	56992	kinesin family member 15	3595
KIF18A	81930	kinesin family member 18A	17633
KIF18B	146909	kinesin family member 18B	3598
KIF1BP			3583
KIF20A	10112	kinesin family member 20A	3601
KIF23	9493	kinesin family member 23	14714
KIF2C	11004	kinesin family member 2C	3603
KIF4A	24137	kinesin family member 4A	28251
KIF5C	3800	kinesin family member 5C	3612
KIT	3815	KIT proto-oncogene receptor tyrosine kinase	3617
KLF5	688	Kruppel like factor 5	20609
KLF6	1316	Kruppel like factor 6	3626
KLHDC2	23588	kelch domain containing 2	3630
KLHL21	9903	kelch like family member 21	3635
KLHL24	54800	kelch like family member 24	20638
KLHL9	55958	kelch like family member 9	3643
KLK11	11012	kallikrein related peptidase 11	28234
KLK2	3817	kallikrein related peptidase 2	3651
KLK2	3817	kallikrein related peptidase 2	13727
KLK2	3817	kallikrein related peptidase 2	28260
KLRC1	3821	killer cell lectin like receptor C1	28394
KLRK1	22914	killer cell lectin like receptor K1	20413
KNSTRN	90417	kinetochore localized astrin/SPAG5 binding protein	3668
KRT15	3866	keratin 15	19413
KRT17	3872	keratin 17	3687
KRT18	3875	keratin 18	19582
KRT19	3880	keratin 19	3690
KRT19	3880	keratin 19	10816
KRT4	3851	keratin 4	3695
KRT4	3851	keratin 4	19414
KRT5	3852	keratin 5	3696
KRT6A	3853	keratin 6A	13729
KRT6C	3853	keratin 6A	3700
KRT7	3855	keratin 7	3703
KRT7	3855	keratin 7	10561
KRT81	3887	keratin 81	13695
KTN1	3895	kinectin 1	3708
KYAT3			26971
L1CAM	3897	L1 cell adhesion molecule	3714
L1CAM	3897	L1 cell adhesion molecule	12063
LAGE3	8270	L antigen family member 3	3716
LAMA2	3908	laminin subunit alpha 2	28249
LAMA3	3909	laminin subunit alpha 3	3717
LAMB3	3914	laminin subunit beta 3	3722
LAMC2	3918	laminin subunit gamma 2	3727
LAMP1	3916	lysosomal associated membrane protein 1	3730
LAMP3	27074	lysosomal associated membrane protein 3	25004
LAP3	7852	C-X-C motif chemokine receptor 4	3740
LAPTM5	7805	lysosomal protein transmembrane 5	23860
LAT	23595	origin recognition complex subunit 3	17399
LBR	3930	lamin B receptor	3754
LCE1E	353135	late cornified envelope 1E	10980
LCK	3932	LCK proto-oncogene, Src family tyrosine kinase	21336
LCN2	3934	lipocalin 2	3758
LCN2	3934	lipocalin 2	21000
LCP1	3936	lymphocyte cytosolic protein 1	3761
LDHA	3939	lactate dehydrogenase A	3766
LDLR	3949	low density lipoprotein receptor	19353
LEAP2	116842	liver enriched antimicrobial peptide 2	26340
LEAP2	116842	liver enriched antimicrobial peptide 2	28319
LEF1	51176	lymphoid enhancer binding factor 1	14627
LEPROTL1	23484	leptin receptor overlapping transcript like 1	21732
LGALS8	3964	galectin 8	3781
LGMN	5641	legumain	3782
LHB	3972	luteinizing hormone beta polypeptide	28221
LHCGR	3973	luteinizing hormone/choriogonadotropin receptor	15074
LIG1	3978	DNA ligase 1	3795
LILRA6			11957
LILRB2	10288	leukocyte immunoglobulin like receptor B2	24971
LIMS4			22317
LINC00621	100996930	long intergenic non-protein coding RNA 621	3801
LIPA	1056	carboxyl ester lipase	3812
LMNA	4000	lamin A/C	18368
LMNB1	4001	lamin B1	27441
LMOD1	25802	leiomodin 1	20824
LOC100130357	100130357	uncharacterized LOC100130357	28416
LOC100505501	100505501	uncharacterized LOC100505501	28399
LOC100505501	100505501	uncharacterized LOC100505501	28400
LOC100505564			28401
LOC100505614			28202
LOC100505812			28182
LOC100506029			3829
LOC100506051			28402
LOC100506621			28403
LOC100506948			28405
LOC100510495			28176
LOC283357			28160
LOC285812			28179
LOC286191			28201
LOC652493			3838
LOXL1	4016	lysyl oxidase like 1	3850
LPAR2	9170	lysophosphatidic acid receptor 2	3854
LPCAT1	79888	lysophosphatidylcholine acyltransferase 1	21236
LPGAT1	9926	lysophosphatidylglycerol acyltransferase 1	3859
LPIN3	64900	lipin 3	3865
LRCH4	4034	leucine rich repeats and calponin homology domain containing 4	11541
LRP10	4038	LDL receptor related protein 4	3874
LRPAP1	4043	LDL receptor related protein associated protein 1	3876
LRRC41	10489	leucine rich repeat containing 41	3882
LRRFIP2	9209	LRR binding FLII interacting protein 2	14725
LSM1	27257	LSM1 homolog, mRNA degradation associated	3888
LSM2	57819	LSM2 homolog, U6 small nuclear RNA and mRNA degradation associated	3891
LSM5	23658	LSM5 homolog, U6 small nuclear RNA and mRNA degradation associated	3894
LSM6	11157	LSM6 homolog, U6 small nuclear RNA and mRNA degradation associated	3897
LSR	51599	lipolysis stimulated lipoprotein receptor	27465
LSS	4047	lanosterol synthase	14888
LST1	4795	NFKB inhibitor like 1	25001
LST1	4795	NFKB inhibitor like 1	27466
LTB	4050	lymphotoxin beta	13964
LTF	4057	lactotransferrin	26042
LUM	4060	lumican	17157
LUZP6	767558	leucine zipper protein 6	19140
LY96	23643	lymphocyte antigen 96	18964
LYAR	55646	Ly1 antibody reactive	12352
LYN	4067	LYN proto-oncogene, Src family tyrosine kinase	3912
LYPLA1	10434	lysophospholipase I	3915
LYPLA1	10434	lysophospholipase I	27474
LYRM1	57149	LYR motif containing 1	3916
LYSMD3	116068	LysM domain containing 3	3919
LYZ	4069	lysozyme	23572
MACF1	23499	microtubule-actin crosslinking factor 1	3927
MAD2L1	4085	mitotic arrest deficient 2 like 1	3930
MAFF	23764	MAF bZIP transcription factor F	27478
MAFF	23764	MAF bZIP transcription factor F	28315
MAFG	4097	MAF bZIP transcription factor G	20735
MAGEA12	4111	MAGE family member A12	28277
MAGEA2	4101	MAGE family member A2	10525
MAGEA3	4102	MAGE family member A3	13536
MAGEA6	4102	MAGE family member A3	13535
MAGI1	9223	membrane associated guanylate kinase, WW and PDZ domain containing 1	26483
MAL2	114569	mal, T-cell differentiation protein 2 (gene/pseudogene)	23815
MALT1	10892	MALT1 paracaspase	3941
MAMLD1	10046	mastermind like domain containing 1	3945
MAN2B1	4125	mannosidase alpha class 2B member 1	3947
MANF	7873	mesencephalic astrocyte derived neurotrophic factor	20172
MAOA	4128	monoamine oxidase A	23149
MAOB	4129	monoamine oxidase B	13383
MAP1LC3A	84557	microtubule associated protein 1 light chain 3 alpha	21677
MAP1LC3B	81631	microtubule associated protein 1 light chain 3 beta	3964
MAP2	4133	microtubule associated protein 2	26319
MAP2K4	6416	mitogen-activated protein kinase kinase 4	3974
MAP2K5	5607	mitogen-activated protein kinase kinase 5	3975
MAP3K4	4216	mitogen-activated protein kinase kinase kinase 4	3982
MAP4K4	9448	mitogen-activated protein kinase kinase kinase kinase 4	3985
MAP7	9053	microtubule associated protein 7	3988
MAPK1	5594	mitogen-activated protein kinase 1	3989
MAPK1	5594	mitogen-activated protein kinase 1	3990
MAPK12	6300	mitogen-activated protein kinase 12	25181
MAPK13	5603	mitogen-activated protein kinase 13	3996
MAPK14	1432	mitogen-activated protein kinase 14	4000
MAPK1IP1L	93487	mitogen-activated protein kinase 1 interacting protein 1 like	28298
MAPK3	5595	mitogen-activated protein kinase 3	4002
MAPK9	5601	mitogen-activated protein kinase 9	4009
MAPKAPK2	9261	mitogen-activated protein kinase-activated protein kinase 2	4012
MAPKAPK3	7867	mitogen-activated protein kinase-activated protein kinase 3	4013
MAPKAPK5	8550	mitogen-activated protein kinase-activated protein kinase 5	4016
MAPT	4137	microtubule associated protein tau	11555
MARCKS	4082	myristoylated alanine rich protein kinase C substrate	4021
MARCKS	4082	myristoylated alanine rich protein kinase C substrate	10769
MASP2	10747	mannan binding lectin serine peptidase 2	27484
MAST2	23139	microtubule associated serine/threonine kinase 2	4033
MAT2A	4144	methionine adenosyltransferase 2A	4039
MBD4	8930	methyl-CpG binding domain 4, DNA glycosylase	4052
MBL2	4153	mannose binding lectin 2	16596
MBNL1	4154	muscleblind like splicing regulator 1	4056
MBNL2	10150	muscleblind like splicing regulator 2	4059
MBOAT7	79143	membrane bound O-acyltransferase domain containing 7	4061
MBTPS1	8720	membrane bound transcription factor peptidase, site 1	4066
MCEMP1			855
MCL1	4170	MCL1, BCL2 family apoptosis regulator	20177
MCM10	55388	minichromosome maintenance 10 replication initiation factor	4071
MCM2	4171	minichromosome maintenance complex component 2	12650
MCM3	4172	minichromosome maintenance complex component 3	4072
MCM4	4173	minichromosome maintenance complex component 4	4075
MCM6	4175	minichromosome maintenance complex component 6	20957
MCM7	4176	minichromosome maintenance complex component 7	4079
MCOLN1	57192	mucolipin 1	4080
MCUR1	63933	mitochondrial calcium uniporter regulator 1	4086
MDH1	4190	malate dehydrogenase 1	4087
MDH2	4191	malate dehydrogenase 2	20964
MDM2	4193	MDM2 proto-oncogene	23384
MDM2	4193	MDM2 proto-oncogene	27496
MDM2	4193	MDM2 proto-oncogene	27497
ME1	4199	malic enzyme 1	16747
ME2	4200	malic enzyme 2	4100
MED1	5469	mediator complex subunit 1	4106
MED21	9412	mediator complex subunit 21	4109
MED24	6837	mediator complex subunit 22	28263
MEF2C	4208	myocyte enhancer factor 2C	4112
MEFV	4210	MEFV, pyrin innate immunity regulator	4116
MELK	9833	maternal embryonic leucine zipper kinase	4117
MEST	4232	mesoderm specific transcript	4122
MET	4233	MET proto-oncogene, receptor tyrosine kinase	4125
MET	4233	MET proto-oncogene, receptor tyrosine kinase	25913
METRN	79006	meteorin, glial cell differentiation regulator	4129
METTL2A	55798	methyltransferase like 2B	4134
MEX3B	84206	mex-3 RNA binding family member B	24640
MFAP5	8076	microfibril associated protein 5	16153
MFAP5	8076	microfibril associated protein 5	28285
MFSD10	10227	major facilitator superfamily domain containing 10	4149
MFSD14A			2943
MGC70870	403340	C-terminal binding protein 2 pseudogene	28188
MGEA5	10724	meningioma expressed antigen 5 (hyaluronidase)	21665
MICALL1	85377	MICAL like 1	4172
MIF	268	anti-Mullerian hormone	4173
MITF	4286	melanogenesis associated transcription factor	17860
MKI67	4288	marker of proliferation Ki-67	28355
MKNK1	8569	MAP kinase interacting serine/threonine kinase 1	4185
MLEC	9761	malectin	4188
MLIP	90523	muscular LMNA interacting protein	17825
MLLT11	10962	MLLT11, transcription factor 7 cofactor	4193
MMADHC	27249	methylmalonic aciduria and homocystinuria, cblD type	10852
MMP1	4312	matrix metallopeptidase 1	4206
MMP2	4313	matrix metallopeptidase 2	4213
MMP2	4313	matrix metallopeptidase 2	27519
MMP3	4314	matrix metallopeptidase 3	4216
MMP3	4314	matrix metallopeptidase 3	26059
MMP8	4317	matrix metallopeptidase 8	27521
MMP9	4318	matrix metallopeptidase 9	15866
MNAT1	4331	MNAT1, CDK activating kinase assembly factor	4225
MND1	84057	meiotic nuclear divisions 1	13458
MNDA	4332	myeloid cell nuclear differentiation antigen	22104
MOB1A	55233	MOB kinase activator 1A	13529
MOK	5891	MOK protein kinase	4238
MORF4L1	10933	mortality factor 4 like 1	4240
MORF4L2	9643	mortality factor 4 like 2	16981
MPC2	25874	mitochondrial pyruvate carrier 2	4243
MPDZ	8777	multiple PDZ domain crumbs cell polarity complex component	11090
MPEG1	219972	macrophage expressed 1	26527
MPI	4351	mannose phosphate isomerase	20807
MPO	4353	myeloperoxidase	24073
MPZL1	9019	myelin protein zero like 1	28279
MRE11A	4361	MRE11 homolog, double strand break repair nuclease	4256
MRE11A	4361	MRE11 homolog, double strand break repair nuclease	25911
MRPL12	6182	mitochondrial ribosomal protein L12	4260
MRPL13	28998	mitochondrial ribosomal protein L13	4261
MRPL14	64928	mitochondrial ribosomal protein L14	11352
MRPL15	9801	mitochondrial ribosomal protein L19	4264
MRPL19	9801	mitochondrial ribosomal protein L19	4268
MRPL3	11222	mitochondrial ribosomal protein L3	28349
MRPL36	64979	mitochondrial ribosomal protein L36	20712
MRPL37	51253	mitochondrial ribosomal protein L37	12369
MRPL40	64976	mitochondrial ribosomal protein L40	18891
MRPL53	116540	mitochondrial ribosomal protein L53	4285
MRPL58			3192
MRPS16	51021	mitochondrial ribosomal protein S16	4290
MRPS17	51373	mitochondrial ribosomal protein S17	4291
MRPS2	51116	mitochondrial ribosomal protein S2	4292
MRPS23	51649	mitochondrial ribosomal protein S23	4296
MRPS6	64968	mitochondrial ribosomal protein S6	26422
MRVI1	10335	murine retrovirus integration site 1 homolog	22320
MS4A1	931	membrane spanning 4-domains A1	14568
MS4A4A	51338	membrane spanning 4-domains A4A	10754
MS4A4A	51338	membrane spanning 4-domains A4A	28430
MS4A6A	64231	membrane spanning 4-domains A6A	25688
MS4A7	51338	membrane spanning 4-domains A4A	12103
MSH2	4436	mutS homolog 2	19521
MSH6	2956	mutS homolog 6	4310
MSI2	124540	musashi RNA binding protein 2	28267
MSL2	55167	MSL complex subunit 2	15027
MSMO1	6307	methylsterol monooxygenase 1	4315
MSRA	4482	methionine sulfoxide reductase A	4319
MT	27349	malonyl-CoA-acyl carrier protein transacylase	28200
MT1E	4493	metallothionein 1E	4328
MT1F	4494	metallothionein 1F	24226
MT1G	4495	metallothionein 1G	26225
MT1H	4496	metallothionein 1H	4330
MT1HL1	645745	metallothionein 1H like 1	4331
MT1M	4499	metallothionein 1M	28215
MT1X	4501	metallothionein 1X	4333
MT2A	4502	metallothionein 2A	4334
MT3	4504	metallothionein 3	20763
MTA1	9112	metastasis associated 1	4336
MTERFD			28227
MTF1	4241	melanotransferrin	16424
MTF2	22823	metal response element binding transcription factor 2	4342
MTFR1	9650	mitochondrial fission regulator 1	4345
MTHFD1	4522	methylenetetrahydrofolate dehydrogenase, cyclohydrolase and formyltetrahydrofolate synthetase 1	4346
MTHFD2	10797	methylenetetrahydrofolate dehydrogenase (NADP+ dependent) 2, methenyltetrahydrofolate cyclohydrolase	4349
MTMR2	8898	myotubularin related protein 2	4353
MT-ND6			4508
MTNR1A	4543	melatonin receptor 1A	13132
MTNR1B	4544	melatonin receptor 1B	15721
MTR	4548	5-methyltetrahydrofolate-homocysteine methyltransferase	21332
MUC1	4582	mucin 1, cell surface associated	4366
MUC2	4583	mucin 2, oligomeric mucus/gel-forming	28367
MUC20	200958	mucin 20, cell surface associated	24575
MUC3A	4584	mucin 3A, cell surface associated	13976
MVP	9961	major vault protein	4379
MX1	4599	MX dynamin like GTPase 1	4382
MXRA5	25878	matrix remodeling associated 5	12061
MYB	4602	MYB proto-oncogene, transcription factor	13607
MYB	4602	MYB proto-oncogene, transcription factor	27540
MYBL1	4603	MYB proto-oncogene like 1	22509
MYBL2	4605	MYB proto-oncogene like 2	4391
MYC	4609	MYC proto-oncogene, bHLH transcription factor	4394
MYCBP	26292	MYC binding protein	4395
MYCBP2	23077	MYC binding protein 2, E3 ubiquitin protein ligase	4398
MYH11	4629	myosin heavy chain 11	22129
MYL1	4632	myosin light chain 1	28425
MYL12A	10627	myosin light chain 12A	4405
MYL4	4635	myosin light chain 4	17683
MYL4	4635	myosin light chain 4	27544
MYL9	10398	myosin light chain 9	4413
MYLK	4638	myosin light chain kinase	4414
MYO10	4651	myosin X	27545
MYO18A	399687	myosin XVIIIA	4418
MZB1	51237	marginal zone B and B1 cell specific protein	11368
NAA20	51126	N(alpha)-acetyltransferase 20, NatB catalytic subunit	24782
NAA50	80218	N(alpha)-acetyltransferase 50, NatE catalytic subunit	4434
NAIP	4671	NLR family apoptosis inhibitory protein	20391
NAMPT	10135	nicotinamide phosphoribosyltransferase	10869
NAMPT	10135	nicotinamide phosphoribosyltransferase	28431
NARFL	64428	nuclear prelamin A recognition factor like	4450
NAT1	9	N-acetyltransferase 1	25741
NAT1	9	N-acetyltransferase 1	27553
NAT2	10	N-acetyltransferase 2	4457
NAT2	10	N-acetyltransferase 2	28429
NCAPD2	9918	non-SMC condensin I complex subunit D2	4474
NCAPG	64151	non-SMC condensin I complex subunit G	4478
NCAPG2	54892	non-SMC condensin II complex subunit G2	4481
NCAPH	23397	non-SMC condensin I complex subunit H	4484
NCBP2	22916	nuclear cap binding protein subunit 2	23556
NCEH1	57552	neutral cholesterol ester hydrolase 1	22738
NCF2	4688	neutrophil cytosolic factor 2	12973
NCF4	4689	neutrophil cytosolic factor 4	13488
NCK1	4690	NCK adaptor protein 1	4491
NCK2	8440	NCK adaptor protein 2	4492
NCKAP1L	3071	NCK associated protein 1 like	26591
NCOA3	8202	nuclear receptor coactivator 3	4501
NDC80	10403	NDC80, kinetochore complex component	16173
NDRG1	10397	N-myc downstream regulated 1	21187
NDUFA1	4694	NADH:ubiquinone oxidoreductase subunit A1	4514
NDUFA13	51079	NADH:ubiquinone oxidoreductase subunit A13	4515
NDUFA4	4697	NDUFA4, mitochondrial complex associated	14125
NDUFB3	4709	NADH:ubiquinone oxidoreductase subunit B3	18124
NDUFV2	4729	NADH:ubiquinone oxidoreductase core subunit V2	4530
NDUFV3	4731	NADH:ubiquinone oxidoreductase subunit V3	18809
NDUFV3	4731	NADH:ubiquinone oxidoreductase subunit V3	27573
NEFH	4744	neurofilament heavy	18808
NEFL	4747	neurofilament light	4536
NEIL3	55247	nei like DNA glycosylase 3	28372
NEK2	4751	NIMA related kinase 2	20563
NENF	29937	neudesin neurotrophic factor	4541
NET1	6530	solute carrier family 6 member 2	27578
NET1	6530	solute carrier family 6 member 2	28245
NEUROD1	4760	neuronal differentiation 1	21767
NFATC3	4775	nuclear factor of activated T-cells 3	4560
NFATC4	4776	nuclear factor of activated T-cells 4	4563
NFE2L2	4780	nuclear factor, erythroid 2 like 2	4564
NFIL3	4783	nuclear factor, interleukin 3 regulated	4565
NFKB1	4790	nuclear factor kappa B subunit 1	4566
NFKB2	4791	nuclear factor kappa B subunit 2	4567
NFKBIA	4792	NFKB inhibitor alpha	4568
NFKBIB	4793	NFKB inhibitor beta	4570
NFKBIE	4794	NFKB inhibitor epsilon	4571
NFKBIZ	64332	NFKB inhibitor zeta	27582
NFYB	4801	nuclear transcription factor Y subunit beta	16601
NGB	23560	GTP binding protein 4	28327
NGRN	51335	neugrin, neurite outgrowth associated	4584
NHP2	55651	NHP2 ribonucleoprotein	10492
NID2	22795	nidogen 2	20114
NIPSNAP1	8508	nipsnap homolog 1	4593
NIPSNAP3A	25934	nipsnap homolog 3A	24427
NISCH	11188	nischarin	4595
NISCH	11188	nischarin	4596
NISCH	11188	nischarin	4597
NIT1	4817	nitrilase 1	4598
NKG7	4818	natural killer cell granule protein 7	23420
NLRC5	84166	NLR family CARD domain containing 5	25496
NLRX1	79671	NLR family member X1	18112
NME1	4830	NME/NM23 nucleoside diphosphate kinase 1	4611
NME1	4830	NME/NM23 nucleoside diphosphate kinase 1	27589
NME2	4831	NME/NM23 nucleoside diphosphate kinase 2	28197
NMT1	4836	N-myristoyltransferase 1	4614
NNMT	4837	nicotinamide N-methyltransferase	16600
NNT	23530	nicotinamide nucleotide transhydrogenase	4618
NOC3L	64318	NOC3 like DNA replication regulator	4620
NOD2	64127	nucleotide binding oligomerization domain containing 2	14820
NOL11	25926	nucleolar protein 11	20572
NOL3	8996	nucleolar protein 3	4625
NOLC1	9221	nucleolar and coiled-body phosphoprotein 1	4626
NOP56	10528	NOP56 ribonucleoprotein	4635
NOP58	51602	NOP58 ribonucleoprotein	19568
NOS1	4842	nitric oxide synthase 1	19006
NOS2	4843	nitric oxide synthase 2	22429
NOS3	4846	nitric oxide synthase 3	28337
NOSIP	51070	nitric oxide synthase interacting protein	4639
NOTCH1	4851	notch 1	4642
NOTCH2	4853	notch 2	18421
NPC1	4864	NPC intracellular cholesterol transporter 1	4646
NPDC1	56654	neural proliferation, differentiation and control 1	4650
NPEPL1	79716	aminopeptidase like 1	4651
NPRL2	10641	NPR2 like, GATOR1 complex subunit	4660
NQO1	1728	NAD(P)H quinone dehydrogenase 1	4668
NQO1	1728	NAD(P)H quinone dehydrogenase 1	26473
NR0B1	190	nuclear receptor subfamily 0 group B member 1	20873
NR1D1	9572	nuclear receptor subfamily 1 group D member 1	16735
NR1H2	7376	nuclear receptor subfamily 1 group H member 2	4670
NR1H3	10062	nuclear receptor subfamily 1 group H member 3	26446
NR1H4	9971	nuclear receptor subfamily 1 group H member 4	25084
NR1I2	8856	nuclear receptor subfamily 1 group I member 2	4673
NR1I2	8856	nuclear receptor subfamily 1 group I member 2	12051
NR1I3	9970	nuclear receptor subfamily 1 group I member 3	16711
NR2F1	7025	nuclear receptor subfamily 2 group F member 1	20784
NR2F2	7025	nuclear receptor subfamily 2 group F member 1	16181
NR2F2	7025	nuclear receptor subfamily 2 group F member 1	27597
NR2F6	2063	nuclear receptor subfamily 2 group F member 6	4684
NR3C1	2908	nuclear receptor subfamily 3 group C member 1	4689
NR4A2	4929	nuclear receptor subfamily 4 group A member 2	28266
NR4A3	8013	nuclear receptor subfamily 4 group A member 3	11854
NR5A1	2516	nuclear receptor subfamily 5 group A member 1	22265
NRAS	4893	NRAS proto-oncogene, GTPase	4703
NRCAM	4897	neuronal cell adhesion molecule	13710
NRIP1	8204	nuclear receptor interacting protein 1	4719
NRP1	4745	neural EGFL like 1	4724
NSA2	10412	NSA2, ribosome biogenesis homolog	26002
NSA2	10412	NSA2, ribosome biogenesis homolog	27611
NSDHL	50814	NAD(P) dependent steroid dehydrogenase-like	4728
NSG1	27065	neuronal vesicle trafficking associated 1	14124
NT5DC2	64943	5'-nucleotidase domain containing 2	4737
NT5E	4907	5'-nucleotidase ecto	4738
NTRK1	4914	neurotrophic receptor tyrosine kinase 1	16966
NUCB2	4925	nucleobindin 2	4744
NUDCD3	23386	NudC domain containing 3	4752
NUDT21	11051	nudix hydrolase 21	4757
NUDT5	11164	nudix hydrolase 5	4760
NUDT9	53343	nudix hydrolase 9	4763
NUF2	83540	NUF2, NDC80 kinetochore complex component	28336
NUP107	57122	nucleoporin 107	4770
NUP133	55746	nucleoporin 133	4773
NUP37	79023	nucleoporin 37	4777
NUP50	10762	nucleoporin 50	4778
NUP62	23636	nucleoporin 62	27614
NUP85	79902	nucleoporin 85	4781
NUP88	4927	nucleoporin 88	4782
NUP93	9688	nucleoporin 93	4783
NUS1	116150	NUS1 dehydrodolichyl diphosphate synthase subunit	4786
NUSAP1	51203	nucleolar and spindle associated protein 1	4789
NVL	4931	nuclear VCP-like	28383
OAS1	4938	2'-5'-oligoadenylate synthetase 1	25326
OAS1	4938	2'-5'-oligoadenylate synthetase 1	27617
OAS2	4939	2'-5'-oligoadenylate synthetase 2	14368
OAZ1	4946	ornithine decarboxylase antizyme 1	19069
OIP5	11339	Opa interacting protein 5	19896
OLFML2B	25903	olfactomedin like 2B	23568
OLR1	4973	oxidized low density lipoprotein receptor 1	13618
ONECUT1	3175	one cut homeobox 1	4810
ONECUT1	3175	one cut homeobox 1	15460
OPHN1	4983	oligophrenin 1	28310
OPN3	23596	opsin 3	4813
ORC1	4998	origin recognition complex subunit 1	4828
ORC4	5000	origin recognition complex subunit 4	28406
ORC6	23594	origin recognition complex subunit 6	4832
ORM1	5004	orosomucoid 1	4833
ORM2	5005	orosomucoid 2	4836
ORMDL2	29095	ORMDL sphingolipid biosynthesis regulator 2	4840
ORMDL3	94103	ORMDL sphingolipid biosynthesis regulator 3	10971
OSCAR	126014	osteoclast associated, immunoglobulin-like receptor	19748
OSGIN1	29948	oxidative stress induced growth inhibitor 1	4849
OSGIN1	29948	oxidative stress induced growth inhibitor 1	21718
OST4	100128731	oligosaccharyltransferase complex subunit 4, non-catalytic	4852
OSTC	58505	oligosaccharyltransferase complex non-catalytic subunit	4855
OTUD7B	56957	OTU deubiquitinase 7B	20169
OXA1L	5018	OXA1L, mitochondrial inner membrane protein	4873
OXCT1	5019	3-oxoacid CoA-transferase 1	4876
OXSR1	9943	oxidative stress responsive 1	4880
P2RY10	27334	P2Y receptor family member 10	14651
P2RY13	53829	purinergic receptor P2Y13	20532
P2RY14	9934	purinergic receptor P2Y14	4885
P4HA2	8974	prolyl 4-hydroxylase subunit alpha 2	4889
P4HB	5034	prolyl 4-hydroxylase subunit beta	4890
P4HTM	54681	prolyl 4-hydroxylase, transmembrane	4891
PACSIN3	29763	protein kinase C and casein kinase substrate in neurons 3	4896
PADI4	23569	peptidyl arginine deiminase 4	23775
PAF1	5828	peroxisomal biogenesis factor 2	4900
PAFAH1B1	5048	platelet activating factor acetylhydrolase 1b regulatory subunit 1	4903
PAFAH1B3	5050	platelet activating factor acetylhydrolase 1b catalytic subunit 3	4904
PAFAH1B3	5050	platelet activating factor acetylhydrolase 1b catalytic subunit 3	28382
PAH	5053	phenylalanine hydroxylase	24604
PAICS	10606	phosphoribosylaminoimidazole carboxylase and phosphoribosylaminoimidazolesuccinocarboxamide synthase	4908
PAIP1	10605	poly(A) binding protein interacting protein 1	4909
PAK1	5058	p21 (RAC1) activated kinase 1	4912
PAK4	10298	p21 (RAC1) activated kinase 4	28253
PAK6	56924	p21 (RAC1) activated kinase 6	4917
PALMD	54873	palmdelphin	17015
PANK3	79646	pantothenate kinase 3	16409
PAPD7	11044	poly(A) RNA polymerase D7, non-canonical	4925
PAPOLA	10914	poly(A) polymerase alpha	28387
PAPSS1	9061	3'-phosphoadenosine 5'-phosphosulfate synthase 1	23878
PARK7	11315	Parkinsonism associated deglycase	4930
PARP1	142	poly(ADP-ribose) polymerase 1	4934
PARP14	54625	poly(ADP-ribose) polymerase family member 14	15187
PARP2	10038	poly(ADP-ribose) polymerase 2	4940
PARP2	10038	poly(ADP-ribose) polymerase 2	28373
[truncated: 1,051 more rows]

## Sheet: Table 2A (Controls)
	RPTEC						HepaRG
Gene	DA	DB	DC	MD	ME	MF	DA	DB	DC	MD	ME	MF	Mean ALL	Mean RPTEC	Stdev	Mean HepaRG	Stdev	Test
A2M_12371	0	0	0	0	0	0	167.136	202.194	154.534	73.3968	120.8	141.153	71.6012	0	0	143.202	43.7268	1.1496e-05
AARS_3	276.879	419.22	237.433	254.782	308.116	183.998	130.112	108.192	105.004	106.497	87.9899	60.0307	189.854	280.071	79.8079	99.6377	23.5886	0.000342213
AASDHPPT_21936	16.7467	37.0651	33.7405	32.3756	20.9519	22.7292	28.5612	23.0572	39.6242	30.9418	47.7233	40.5613	31.1732	27.2682	8.18728	35.0782	9.1073	0.14932
AATF_26432	114.994	107.361	92.4741	115.426	109.689	72.5169	79.3367	37.2463	53.4927	54.6878	25.353	24.3368	73.9096	102.077	16.7148	45.7422	21.0465	0.000441413
ABCA1_22891	4.46579	6.39054	8.74755	9.85344	3.69739	16.2351	64.5272	70.9454	67.3612	58.2857	55.1801	63.2756	35.7471	8.23164	4.58439	63.2625	5.78824	5.22652e-09
ABCA6_22690	0	0	0	0	0	0	20.0986	14.1891	11.8873	3.59788	7.45677	9.73471	5.58036	0	0	11.1607	5.70148	0.00072919
ABCA6_28368	0	0	0	1.40763	0	1.08234	64.5272	49.6618	39.6242	22.3069	19.3876	21.0919	18.2575	0.414996	0.651087	36.0999	18.435	0.000793832
ABCB1_12	31.2605	42.1776	49.986	53.4901	55.4608	46.5407	210.507	134.796	146.61	194.286	80.5331	85.99	94.3031	46.486	8.85704	142.12	53.6942	0.0015502
ABCB10_14348	4.46579	7.66865	9.9972	4.2229	6.16231	11.9058	9.52041	19.51	17.8309	10.7937	20.879	4.86736	10.652	7.40377	3.07749	13.9002	6.41948	0.0493991
ABCB11_13	0	0	1.24965	0	0	0	0	1.77363	0	0	0	0	0.25194	0.208275	0.510167	0.295606	0.724083	0.814043
ABCB11_21010	0	0	0	0	0	0	3.17347	1.77363	0	0.719577	0	0	0.472223	0	0	0.944447	1.29481	0.104287
ABCB6_26787	2.23289	0	3.74895	2.81527	1.23246	3.24703	6.34694	8.86817	7.92484	6.47619	13.4222	12.9796	5.77455	2.21277	1.38927	9.33632	3.13994	0.000476437
ABCC1_15868	137.323	123.977	109.969	129.502	134.338	142.869	31.7347	62.0772	51.5115	100.741	87.9899	73.0103	98.7536	129.663	11.6202	67.8441	24.9745	0.000262794
ABCC2_22	4.46579	3.83433	8.74755	2.81527	3.69739	5.41171	812.408	842.476	731.067	851.259	936.571	564.613	397.281	4.82867	2.10483	789.732	128.657	3.62961e-08
ABCC2_26620	1.11645	0	0	1.40763	1.23246	1.08234	169.252	188.005	150.572	126.646	172.997	144.398	79.7257	0.806481	0.634956	158.645	22.2379	8.43467e-09
ABCC3_23353	5.58224	2.55622	8.74755	2.81527	8.62724	6.49405	15.8673	33.699	29.7182	25.1852	22.3703	24.3368	15.5	5.80376	2.70707	25.1961	6.14001	3.37955e-05
ABCC3_26788	190.912	184.048	218.689	213.961	184.869	169.928	186.177	200.421	174.347	160.466	162.558	163.868	184.187	193.734	18.8624	174.639	15.8793	0.087051
ABCC4_16668	103.83	127.811	113.718	111.203	128.176	123.387	13.7517	7.09454	5.94363	7.19577	4.47406	4.86736	62.621	118.021	9.94138	7.22118	3.38773	1.73142e-10
ABCC4_26789	723.458	1248.71	992.222	777.014	1128.94	1032.55	43.3708	51.4354	35.6618	66.2011	55.1801	37.3164	516.005	983.816	202.103	48.1943	11.6808	5.04312e-07
ABCC5_26	176.399	277.35	267.425	174.547	382.063	245.692	21.1565	23.0572	21.7933	34.5397	17.8963	14.6021	138.043	253.913	76.8498	22.1742	6.78976	2.43176e-05
ABCF1_35	129.508	112.474	128.714	125.28	97.3645	142.869	114.245	99.3235	47.5491	113.693	71.585	58.4083	103.418	122.701	15.7634	84.134	28.8752	0.0166219
ABCF3_36	2.23289	1.27811	7.4979	9.85344	4.92985	5.41171	1.05782	1.77363	5.94363	2.87831	5.96542	3.2449	4.33897	5.20065	3.20118	3.47729	2.07088	0.294125
ABCG1_37	0	0	0	0	0	0	2.11565	0	0	0	0	0	0.176304	0	0	0.352608	0.863709	0.340893
ABCG2_25072	0	1.27811	0	0	1.23246	0	9.52041	0	1.98121	4.31746	0	3.2449	1.79788	0.418429	0.648387	3.17733	3.55417	0.0909289
ABHD4_42	1.11645	0	0	0	1.23246	2.16468	1.05782	0	1.98121	2.15873	0	1.62245	0.944484	0.752266	0.90065	1.1367	0.957507	0.490161
ABHD6_45	12.2809	20.4497	4.9986	16.8916	8.62724	5.41171	26.4456	30.1518	19.8121	15.8307	17.8963	16.2245	16.2517	11.4433	6.28245	21.0602	5.89846	0.0210644
ABL1_46	1.11645	0	1.24965	0	0	1.08234	0	1.77363	0	2.15873	0	1.62245	0.750271	0.57474	0.632074	0.925803	1.02913	0.492734
ACAA1_48	107.179	108.639	108.72	108.388	94.8996	94.1638	405.146	269.592	235.764	112.254	141.679	160.623	162.254	103.665	7.1	220.843	107.937	0.0241685
ACADL_23253	6.69868	7.66865	7.4979	9.85344	9.8597	5.41171	127.997	35.4727	57.4551	63.3228	29.8271	40.5613	33.4688	7.83168	1.75945	59.1059	36.1279	0.00599791
ACADM_22566	90.4322	63.9054	59.9832	76.0123	46.8336	54.1171	183.003	83.3608	97.0793	84.1905	71.585	56.7858	80.6074	65.214	15.7646	96.0008	44.7299	0.142901
ACADVL_20681	135.09	207.054	161.205	126.687	197.194	147.199	177.714	237.667	190.196	132.402	131.239	189.827	169.456	162.405	33.0403	176.508	40.2523	0.5221
ACAT1_22692	89.3158	70.296	79.9776	77.4199	55.4608	97.4108	180.888	170.269	160.478	110.815	110.36	115.194	109.824	78.3135	14.6687	141.334	32.6873	0.00154044
ACAT2_56	42.425	20.4497	52.4853	32.3756	57.9257	57.3641	165.02	125.928	132.741	121.608	70.0937	107.082	82.1249	43.8376	15.0771	120.412	31.2519	0.000299019
ACBD3_59	25.6783	21.7278	27.4923	33.7832	9.8597	30.3056	25.3878	19.51	13.8685	20.1482	8.94813	8.11226	20.4018	24.8078	8.38666	15.9958	6.84318	0.0741097
ACD_60	17.8632	10.2249	21.244	26.7451	12.3246	7.5764	10.5782	8.86817	15.8497	10.7937	10.4395	11.3572	13.6554	15.9964	7.26974	11.3144	2.37206	0.164574
ACE_26793	0	0	0	0	0	0	0	1.77363	0	0	0	0	0.147803	0	0	0.295606	0.724083	0.340893
ACE_26794	0	0	1.24965	0	0	0	0	1.77363	0	0.719577	0	0	0.311905	0.208275	0.510167	0.415535	0.724921	0.579484
ACE2_25221	4.46579	0	2.4993	2.81527	2.46493	1.08234	0	0	0	0	0	0	1.11064	2.22127	1.53353	0	0	0.00528572
ACLY_66	18.9796	19.1716	27.4923	16.8916	23.4168	24.8939	43.3708	49.6618	49.5303	53.9683	19.3876	35.6939	31.8715	21.8076	4.08762	41.9354	12.7404	0.00421287
ACMSD_10919	1.11645	0	0	0	0	0	1.05782	0	0	0	0	1.62245	0.316394	0.186075	0.455788	0.446713	0.714707	0.468716
ACOT9_69	2.23289	0	1.24965	4.2229	0	2.16468	0	3.54727	0	2.87831	0	0	1.35798	1.64502	1.60185	1.07093	1.67251	0.557241
ACOX1_20713	25.6783	74.1303	49.986	21.1145	40.6713	48.7054	122.707	147.212	122.835	81.3122	122.291	94.1022	79.2288	43.381	19.1521	115.077	23.5928	0.000177927
ACP1_21590	65.8704	49.8462	53.7349	61.9359	50.531	43.2937	62.4116	60.3036	61.4175	40.2963	61.1455	71.3879	56.8479	54.202	8.33815	59.4937	10.2529	0.349813
ACSL1_75	36.8428	35.787	52.4853	50.6749	29.5791	53.0348	287.728	148.985	178.309	194.286	77.5504	126.551	105.984	43.0673	10.1941	168.902	71.257	0.0016063
ACSL5_23312	31.2605	34.5089	23.7433	35.1909	33.2765	35.7173	553.242	445.182	425.96	722.455	498.112	391.011	269.138	32.2829	4.47578	505.994	120.395	2.24063e-06
ACSS1_28395	0	0	0	0	0	0	0	0	0	0	0	0	0	0	0	0	0	#DIV/0!
ACTA1_12333	1.11645	0	0	0	0	0	1.05782	0	0	0.719577	0	1.62245	0.376358	0.186075	0.455788	0.566642	0.68449	0.28342
ACTA2_14836	32.377	14.0592	12.4965	15.484	13.5571	31.3879	67.7007	97.5499	89.1545	62.6032	79.0418	110.327	52.1449	19.8936	9.34139	84.3961	18.1681	1.58135e-05
ACTG2_24661	0	0	1.24965	0	0	0	0	0	0	0	0	0	0.104137	0.208275	0.510167	0	0	0.340893
ACTG2_28389	0	0	0	0	0	0	0	0	0	0	0	1.62245	0.135204	0	0	0.270409	0.662363	0.340893
ACTL6A_19294	269.064	230.06	233.685	254.782	263.747	301.974	116.361	147.212	120.854	153.27	117.817	141.153	195.831	258.885	26.3312	132.778	16.3337	1.63539e-06
ACTN1_19142	638.608	1016.1	582.337	664.404	708.666	686.205	240.126	294.423	247.651	274.878	372.839	238.5	497.061	716.053	153.308	278.07	51.3605	5.81422e-05
ACTN2_90	0	0	0	0	0	0	1.05782	1.77363	0	1.43915	0	0	0.355884	0	0	0.711768	0.811941	0.0573264
ADAM10_102	1166.69	1389.3	842.264	1182.41	1191.79	803.098	206.276	131.249	114.91	181.333	95.4467	124.929	619.142	1095.93	227.086	142.357	42.3929	1.43633e-06
ADAM8_12335	1.11645	11.503	9.9972	5.63054	3.69739	0	2.11565	1.77363	5.94363	7.91535	0	3.2449	4.41148	5.32409	4.66491	3.49886	2.92159	0.435554
ADAT1_113	0	1.27811	6.24825	7.03817	3.69739	4.32937	8.46259	5.3209	5.94363	4.31746	1.49135	9.73471	4.82183	3.76521	2.74092	5.87844	2.95117	0.227691
ADCK3_114	8.93158	5.11243	7.4979	8.44581	8.62724	2.16468	28.5612	31.9254	37.643	32.381	23.8617	34.0715	19.102	6.79661	2.66128	31.4073	4.73783	6.09261e-07
ADCY1_22677	0	0	0	0	0	0	0	0	0	0	0	0	0	0	0	0	0	#DIV/0!
ADCY4_26802	0	0	0	0	0	0	0	0	0	0	0	0	0	0	0	0	0	#DIV/0!
ADH1A_126	5.58224	14.0592	3.74895	19.7069	9.8597	10.8234	2142.09	1690.27	1149.1	354.032	595.05	634.379	552.392	10.6301	5.7898	1094.15	702.115	0.00360199
ADH1A_26384	21.2125	15.3373	13.7461	29.5603	16.022	17.3175	4924.17	5008.74	3449.29	1147.01	2418.98	1834.99	1574.7	18.866	5.81422	3130.53	1610.31	0.000800287
ADH1B_20117	2.23289	2.55622	6.24825	7.03817	11.0922	8.65874	2222.49	3320.24	1965.36	561.99	1501.79	1070.82	890.043	6.30441	3.4535	1773.78	966.039	0.00117612
ADH5_132	147.371	112.474	132.463	168.916	130.641	165.598	207.333	205.742	182.271	123.048	137.205	163.868	156.411	142.911	21.8954	169.911	35.0412	0.14054
ADI1_135	300.324	134.201	159.955	247.744	179.94	200.233	345.908	480.655	493.321	266.243	492.147	358.562	304.936	203.733	60.9858	406.139	95.93	0.00141777
ADIPOQ_25453	0	0	0	0	0	0	0	0	0	0	1.49135	0	0.12428	0	0	0.248559	0.608843	0.340893
ADM_12873	26.7947	16.6154	18.7447	29.5603	20.9519	12.9881	31.7347	23.0572	37.643	25.1852	61.1455	37.3164	28.4781	20.9425	6.25047	36.0137	13.7069	0.0342271
ADM_140	7.81513	11.503	24.993	7.03817	14.7896	16.2351	15.8673	21.2836	25.7557	17.2698	13.4222	21.0919	16.422	13.729	6.61784	19.1151	4.4513	0.12909
ADO_144	30.1441	30.6746	23.7433	30.968	28.3466	29.2232	29.619	15.9627	19.8121	31.6614	19.3876	11.3572	25.075	28.85	2.6818	21.3	7.87125	0.0503543
ADORA2A_19917	0	0	0	0	0	0	0	0	0	0.719577	0	0	0.0599647	0	0	0.119929	0.293766	0.340893
ADORA2A_26806	0	0	0	0	0	0	0	0	3.96242	0	0	0	0.330202	0	0	0.660404	1.61765	0.340893
ADRB2_151	2.23289	1.27811	1.24965	1.40763	1.23246	2.16468	2.11565	7.09454	9.90605	15.8307	16.4049	11.3572	6.02287	1.59424	0.472794	10.4515	5.40836	0.00253349
ADSL_153	4.46579	1.27811	3.74895	1.40763	4.92985	4.32937	3.17347	1.77363	3.96242	1.43915	0	6.48981	3.08318	3.35995	1.60774	2.80641	2.27378	0.63683
AEN_18198	5.58224	12.7811	4.9986	9.85344	3.69739	4.32937	13.7517	31.9254	19.8121	28.7831	29.8271	29.2041	16.2121	6.87369	3.62001	25.5506	7.13958	0.000194231
AFP_158	2.23289	2.55622	3.74895	1.40763	6.16231	5.41171	37.0238	39.0199	45.5678	36.6984	31.3184	42.1837	21.111	3.58662	1.87797	38.6354	4.91293	1.54813e-08
AGL_162	36.8428	63.9054	56.2342	54.8978	44.3687	50.8701	89.915	44.3409	43.5866	64.0423	16.4049	47.0511	51.0383	51.1865	9.52208	50.8901	24.4791	0.978495
AGPAT9_164	0	0	0	1.40763	0	0	0	0	0	0	0	0	0.117303	0.234606	0.574665	0	0	0.340893
AGR3_28311	51.3566	39.6214	41.2384	47.8596	44.3687	42.2114	0	0	0	0	0	0	22.2213	44.4427	4.42659	0	0	2.82094e-10
AHCY_174	100.48	48.5681	67.4811	85.8657	64.0881	86.5874	77.2211	79.8135	95.0981	58.2857	77.5504	94.1022	77.9285	75.5118	18.8375	80.3452	13.5009	0.620545
AHR_23752	82.6171	52.4024	56.2342	88.681	46.8336	50.8701	68.7585	31.9254	45.5678	51.8095	35.7925	35.6939	53.9322	62.9397	17.9493	44.9246	13.8091	0.0799414
AHRR_26810	0	0	0	0	0	1.08234	0	1.77363	0	0	0	0	0.237998	0.18039	0.441864	0.295606	0.724083	0.746227
AHRR_26811	0	1.27811	4.9986	1.40763	2.46493	3.24703	0	5.3209	0	2.15873	0	0	1.73966	2.23272	1.74985	1.24661	2.17476	0.407131
AHSA1_24801	231.105	205.775	213.69	204.107	203.356	189.41	191.466	205.742	152.553	170.54	195.367	167.113	194.185	207.907	13.8087	180.463	20.1885	0.0205352
AHSP_11700	0	0	0	0	0	0	0	0	0	0	0	0	0	0	0	0	0	#DIV/0!
AIF1_16224	0	0	0	0	0	1.08234	2.11565	7.09454	0	0.719577	0	0	0.917675	0.18039	0.441864	1.65496	2.78901	0.229742
AIF1_26812	0	0	0	0	0	0	0	0	0	0	1.49135	0	0.12428	0	0	0.248559	0.608843	0.340893
AIFM1_183	132.857	163.598	114.968	133.725	112.154	138.54	138.575	44.3409	71.3236	69.0794	41.7579	58.4083	101.611	132.64	18.5817	70.5808	35.478	0.00351075
AK3_24914	15.6303	3.83433	11.2468	11.2611	6.16231	12.9881	21.1565	12.4154	7.92484	12.9524	22.3703	16.2245	12.8472	10.1872	4.38878	15.5073	5.5337	0.0948007
AKAP8_195	99.3638	227.503	133.713	137.948	188.567	130.963	82.5102	62.0772	43.5866	76.2751	34.3012	58.4083	106.268	153.01	46.4258	59.5264	18.4766	0.00100642
AKAP8L_196	4.46579	7.66865	11.2468	2.81527	6.16231	6.49405	6.34694	5.3209	9.90605	9.3545	7.45677	8.11226	7.11253	6.47549	2.88874	7.74957	1.74982	0.37722
AKR1B1_197	119.46	76.6865	112.468	122.464	109.689	142.869	3.17347	0	0	2.87831	1.49135	1.62245	57.7336	113.94	21.6707	1.5276	1.35726	1.73507e-07
AKR1B10_19908	5.58224	2.55622	2.4993	2.81527	0	1.08234	607.191	695.265	742.954	536.804	830.684	871.257	358.224	2.42256	1.8882	714.026	128.328	9.04769e-08
AKR1C2_28246	5.58224	2.55622	1.24965	2.81527	2.46493	1.08234	500.35	328.122	400.205	288.55	180.454	392.633	175.505	2.62511	1.6176	348.386	109.479	1.57926e-05
AKR1C3_203	181.981	90.7457	131.213	167.509	119.549	166.681	970.024	1103.2	1024.29	659.132	908.235	986.451	542.417	142.946	34.9295	941.888	152.756	2.00495e-07
AKR1C3_26820	69.2197	38.3433	48.7363	66.1588	35.7414	43.2937	576.514	684.623	689.461	445.418	593.559	665.205	329.689	50.2489	14.2541	609.13	93.1714	4.76429e-08
AKT1_26821	999.22	1117.07	1195.92	1064.17	1538.11	1080.18	489.772	498.391	489.359	510.18	368.365	408.858	813.299	1165.78	193.55	460.821	57.8771	6.56267e-06
ALAS1_28273	262.365	408.995	257.428	274.489	268.677	325.785	144.922	202.194	134.722	142.476	192.385	147.643	230.173	299.623	58.9993	160.724	28.8169	0.000412078
ALAS2_12215	0	0	0	0	0	0	0	0	0	0	0	0	0	0	0	0	0	#DIV/0!
ALB_217	11.1645	14.0592	19.9944	7.03817	7.39478	12.9881	367352	467849	361989	184787	325935	262415	164200	12.1065	4.80801	328388	97032.2	8.61247e-06
ALDH2_225	277.995	277.35	293.668	242.113	245.26	292.232	819.813	766.21	691.443	361.947	584.611	559.746	451.032	271.436	22.582	630.628	165.652	0.000366645
ALDH3A2_26575	10.048	17.8935	8.74755	9.85344	9.8597	9.74108	163.963	219.931	233.783	211.556	198.35	186.582	106.692	11.0239	3.39696	202.361	24.9803	4.37859e-09
ALDH7A1_227	0	2.55622	1.24965	0	3.69739	1.08234	5.28912	8.86817	0	5.03704	4.47406	3.2449	2.95824	1.43093	1.45963	4.48555	2.89194	0.0435261
ALDH9A1_231	323.77	347.646	277.422	264.635	385.761	292.232	424.187	347.632	318.975	222.349	210.281	243.368	304.855	315.244	46.0791	294.465	83.8497	0.606358
ALDOA_232	1242.61	740.025	864.758	833.32	1053.76	764.134	474.963	514.354	554.739	574.222	513.026	626.266	729.681	916.433	194.494	542.928	53.6545	0.00108368
ALDOC_233	0	0	0	0	0	0	5.28912	14.1891	13.8685	7.91535	4.47406	4.86736	4.21695	0	0	8.4339	4.49924	0.000992792
ALG8_238	17.8632	20.4497	22.4937	21.1145	33.2765	18.3998	29.619	26.6045	33.6806	17.9894	20.879	30.8266	24.433	22.2662	5.66109	26.5999	6.06606	0.229661
ALPP_20550	0	0	0	0	0	0	8.46259	10.6418	1.98121	8.63492	11.9308	4.86736	3.87656	0	0	7.75312	3.70732	0.000448979
AMACR_14170	0	0	0	0	0	0	2.11565	0	0	0	0	3.2449	0.446713	0	0	0.893425	1.42941	0.156768
AMDHD2_248	42.425	25.5622	47.4867	53.4901	61.6231	28.1409	13.7517	8.86817	9.90605	12.9524	8.94813	9.73471	26.9074	43.1213	14.157	10.6935	2.11531	0.00024439
AMER1_12473	6.69868	10.2249	12.4965	8.44581	17.2545	15.1528	3.17347	0	5.94363	5.03704	1.49135	1.62245	7.29509	11.7122	4.02955	2.87799	2.27723	0.000873845
AMH_28341	0	0	0	0	0	0	0	0	0	0	0	0	0	0	0	0	0	#DIV/0!
AMHR2_28375	0	1.27811	0	0	0	0	0	0	0	0	0	0	0.106509	0.213018	0.521786	0	0	0.340893
AMICA1_14411	0	0	0	0	0	0	0	0	0	0	0	1.62245	0.135204	0	0	0.270409	0.662363	0.340893
AMIGO2_19750	924.418	1532.45	1265.9	958.599	1289.16	1408.13	12.6939	19.51	29.7182	16.5503	31.3184	24.3368	626.065	1229.77	242.913	22.3546	7.39748	2.55956e-07
AMPD3_16428	0	0	2.4993	2.81527	0	0	0	0	0	0.719577	0	0	0.502846	0.885762	1.37585	0.119929	0.293766	0.21198
AMY1A_21570	5.58224	10.2249	3.74895	5.63054	7.39478	5.41171	7.40476	0	0	7.19577	0	3.2449	4.65321	6.33218	2.22967	2.97424	3.57945	0.0796887
AMY2B_26823	36.8428	67.7397	76.2286	28.1527	81.3425	60.6112	37.0238	33.699	15.8497	33.8201	14.9135	22.7143	42.4115	58.4863	21.5217	26.3368	9.7776	0.00759977
AMY2B_28272	60.2881	80.5208	82.4769	66.1588	101.062	70.3523	34.9082	17.7363	17.8309	31.6614	14.9135	22.7143	50.052	76.8098	14.5751	23.2941	8.20004	1.40719e-05
AMZ2_260	24.5618	10.2249	16.2454	15.484	18.4869	19.4822	41.2551	46.1145	59.4363	41.7355	41.7579	40.5613	31.2788	17.4142	4.76013	45.1434	7.27215	1.44481e-05
ANGPTL2_21137	1.11645	0	0	0	0	0	0	0	0	0	0	0	0.0930373	0.186075	0.455788	0	0	0.340893
ANGPTL4_19324	0	0	0	0	0	0	1.05782	1.77363	0	0	0	0	0.235955	0	0	0.47191	0.76532	0.161876
ANGPTL4_28320	0	0	0	1.40763	0	0	4.23129	0	1.98121	7.91535	5.96542	4.86736	2.19735	0.234606	0.574665	4.1601	2.82561	0.00755766
ANK1_14922	0	0	0	0	0	0	0	1.77363	0	2.15873	0	0	0.327697	0	0	0.655394	1.02261	0.147514
ANKRD10_277	144.022	246.675	251.18	168.916	271.142	258.68	76.1633	109.965	69.3424	115.132	85.0072	56.7858	154.418	223.436	53.1164	85.3994	23.0198	0.000163659
ANKRD20A13P_283	13.3974	42.1776	17.4951	14.0763	18.4869	18.3998	61.3537	35.4727	75.286	125.926	37.2839	30.8266	40.8485	20.6722	10.7605	61.0248	36.1777	0.0256514
ANKRD26_11298	1.11645	3.83433	9.9972	1.40763	4.92985	3.24703	7.40476	1.77363	3.96242	10.7937	1.49135	3.2449	4.4336	4.08875	3.2377	4.77845	3.6313	0.735596
ANKRD30A_17691	0	0	0	0	0	0	0	1.77363	0	0.719577	0	1.62245	0.342972	0	0	0.685944	0.833403	0.0714456
ANKRD36B_290	2.23289	6.39054	6.24825	7.03817	9.8597	3.24703	0	0	3.96242	8.63492	1.49135	1.62245	4.22731	5.8361	2.74947	2.61852	3.2857	0.0956623
ANKRD36BP2_28163	0	0	0	0	0	0	0	0	0	0	0	0	0	0	0	0	0	#DIV/0!
ANLN_12002	52.473	79.2427	62.4825	29.5603	73.9478	55.1995	136.459	227.025	233.783	393.609	398.192	282.307	168.69	58.8176	17.7137	278.562	102.387	0.000412965
ANO10_292	63.6375	83.0771	49.986	83.0505	50.531	40.0467	9.52041	15.9627	13.8685	16.5503	17.8963	19.4694	38.633	61.7214	18.1516	15.5446	3.49917	0.00011287
ANP32E_10658	254.55	708.072	136.212	216.776	138.036	140.705	158.673	124.154	103.023	239.619	272.918	141.153	219.491	265.725	222.216	173.257	67.7103	0.352547
ANP32E_26838	49.1237	61.3492	69.9804	56.3054	66.553	57.3641	97.3197	131.249	101.042	179.894	114.834	107.082	91.008	60.1126	7.52577	121.903	30.8528	0.000761626
ANXA2_304	27628.7	28343.3	20800.4	23470.9	24590.1	18052.4	8206.59	8279.32	7819.84	8388.11	10339.6	8430.26	16195.8	23814.3	3951.32	8577.28	890.274	3.34602e-06
ANXA2P2_305	2271.97	2889.8	2275.61	2432.39	2324.42	2303.22	2367.41	2170.93	2363.58	2722.16	2275.81	2448.28	2403.8	2416.24	239.297	2391.36	187.593	0.845181
ANXA5_14212	732.389	922.794	1024.71	886.81	1021.71	965.449	880.109	916.969	917.301	732.529	712.867	822.583	878.019	925.645	109.079	830.393	90.5213	0.130785
ANXA7_312	37.9592	28.1184	42.4881	38.0061	39.4388	59.5288	69.8163	67.3981	77.2672	53.9683	35.7925	63.2756	51.0881	40.9232	10.3158	61.253	14.6488	0.0194704
ANXA8_17897	0	0	0	0	0	0	127.997	186.232	186.234	182.053	190.893	184.96	88.1973	0	0	176.395	23.8811	5.70326e-09
AOAH_17685	0	0	0	0	0	0	0	0	0	0	0	0	0	0	0	0	0	#DIV/0!
AOAH_28306	1.11645	1.27811	0	1.40763	0	0	0	0	0	0	0	0	0.316849	0.633698	0.700287	0	0	0.0509897
AP1M2_28278	83.7335	52.4024	83.7265	95.7192	75.1802	75.764	0	0	0	0.719577	0	0	38.9371	77.7543	14.4738	0.119929	0.293766	1.24267e-07
AP2B1_21852	4.46579	10.2249	12.4965	4.2229	6.16231	12.9881	5.28912	7.09454	7.92484	4.31746	4.47406	8.11226	7.3144	8.42675	3.97722	6.20205	1.71956	0.237098
AP2M1_322	20.096	19.1716	13.7461	39.4138	14.7896	12.9881	6.34694	3.54727	7.92484	6.47619	4.47406	6.48981	12.9554	20.0342	9.92985	5.87652	1.58398	0.00623861
AP3M1_15244	385.174	466.51	559.843	311.087	538.586	495.713	236.952	308.612	271.426	302.942	323.624	266.082	372.213	459.486	95.1152	284.94	32.317	0.00167331
APBB2_336	0	3.83433	1.24965	4.2229	2.46493	6.49405	12.6939	28.3781	27.7369	21.5873	17.8963	25.9592	12.7098	3.04431	2.3125	22.3753	6.1974	3.07412e-05
APEX1_18459	171.933	190.438	178.7	174.547	105.992	126.634	81.4524	117.06	112.929	89.9471	138.696	115.194	133.627	158.041	33.5777	109.213	20.6021	0.0125471
APLN_345	0	0	0	0	0	0	0	0	0	0	0	0	0	0	0	0	0	#DIV/0!
APOA1_26063	0	1.27811	1.24965	2.81527	0	1.08234	11669.9	12740	10563.8	2756.7	9902.59	7435.7	4589.6	1.0709	1.04034	9178.12	3622.48	0.000100735
APOBEC3G_11453	0	0	0	0	0	0	0	1.77363	1.98121	0	4.47406	0	0.685742	0	0	1.37148	1.77777	0.0881072
APOC1_19115	4.46579	1.27811	0	2.81527	1.23246	6.49405	6107.87	4808.32	4560.75	1448.51	3641.89	3549.92	2011.13	2.71428	2.40792	4019.54	1565.22	9.06988e-05
APOE_358	4.46579	2.55622	2.4993	0	2.46493	1.08234	245.415	308.612	206.046	82.0318	237.125	159	104.275	2.1781	1.51702	206.372	78.2661	7.93919e-05
APOL3_20684	0	0	0	0	0	0	0	0	0	0	0	0	0	0	0	0	0	#DIV/0!
APP_367	1542.93	1804.69	1349.62	1537.14	1340.92	1185.16	378.701	299.744	301.144	287.831	246.073	261.215	877.931	1460.08	216.118	295.785	46.1498	1.47014e-07
APPBP2_370	181.981	224.947	238.683	174.547	203.356	239.198	59.2381	63.8508	67.3612	66.2011	73.0764	51.9185	137.03	210.452	28.2261	63.6077	7.2974	2.24945e-07
APTX_12622	68.1033	57.5149	83.7265	53.4901	71.4828	68.1876	60.2959	58.5299	53.4927	60.4445	32.8098	63.2756	60.9461	67.0842	10.7233	54.8081	11.2525	0.0818143
AQP1_26514	0	0	0	0	0	0	0	0	0	0	0	0	0	0	0	0	0	#DIV/0!
AQP3_373	0	0	0	1.40763	0	0	2.11565	0	0	1.43915	0	1.62245	0.548741	0.234606	0.574665	0.862875	0.970788	0.202431
AQP9_378	0	0	0	0	0	0	65.585	24.8309	19.8121	11.5132	16.4049	25.9592	13.6754	0	0	27.3509	19.4814	0.00634239
AR_15392	0	0	1.24965	0	0	0	5.28912	14.1891	17.8309	10.7937	7.45677	11.3572	5.68053	0.208275	0.510167	11.1528	4.5173	0.000151643
AREG_19834	55.8224	44.7338	44.9874	52.0825	60.3907	72.5169	42.3129	31.9254	59.4363	47.4921	31.3184	48.6736	49.3077	55.0889	10.4947	43.5265	10.7744	0.0890789
ARF4_391	42.425	51.1243	67.4811	50.6749	55.4608	55.1995	63.4694	85.1344	77.2672	70.5185	87.9899	79.5001	65.5204	53.7276	8.22404	77.3133	9.14076	0.000843405
ARFIP2_405	43.5414	17.8935	29.9916	35.1909	32.044	38.9643	21.1565	21.2836	29.7182	23.0265	19.3876	30.8266	28.5854	32.9376	8.8277	24.2331	4.83032	0.0601406
ARG1_28360	0	0	0	0	0	0	229.548	195.1	118.873	41.7355	114.834	123.306	68.6163	0	0	137.233	66.3673	0.000488394
ARHGAP1_411	7.81513	11.503	14.9958	4.2229	18.4869	20.5645	16.9252	7.09454	27.7369	14.3915	10.4395	16.2245	14.2	12.9314	6.28402	15.4687	7.06799	0.525912
ARHGAP15_15992	0	0	0	0	0	0	0	0	1.98121	0.719577	0	1.62245	0.36027	0	0	0.72054	0.889974	0.0754757
ARHGAP8_26847	0	0	0	0	0	0	0	0	0	0	0	0	0	0	0	0	0	#DIV/0!
ARHGAP8_26848	215.474	201.941	206.192	177.362	236.633	211.057	0	0	0	0	0	1.62245	104.19	208.11	19.3062	0.270409	0.662363	1.42601e-10
ARHGAP9_17932	0	0	0	0	0	0	0	1.77363	0	0	0	0	0.147803	0	0	0.295606	0.724083	0.340893
ARHGEF12_420	1003.69	1947.84	1377.11	1024.76	1498.67	1283.66	614.595	473.56	483.415	850.54	475.742	423.46	954.753	1355.95	349.329	553.552	158.886	0.000449663
ARHGEF2_423	23.4454	35.787	58.7335	18.2993	34.509	40.0467	13.7517	17.7363	7.92484	25.9048	28.3357	22.7143	27.2657	35.1368	14.1557	19.3946	7.73943	0.0379516
ARHGEF9_28393	34.6099	60.0711	49.986	33.7832	54.2284	42.2114	40.1973	39.0199	53.4927	53.9683	25.353	25.9592	42.74	45.815	10.7212	39.6651	12.5632	0.383181
ARID4B_430	114.994	235.172	112.468	115.426	118.316	99.5755	42.3129	17.7363	35.6618	51.8095	16.4049	9.73471	80.8011	132.659	50.6474	28.9434	16.7244	0.000764989
ARID5B_433	22.3289	51.1243	26.2426	22.5222	19.7194	36.7996	8.46259	10.6418	15.8497	12.2328	10.4395	8.11226	20.373	29.7895	12.0564	10.9564	2.83718	0.00394542
ARIH1_21030	39.0757	16.6154	27.4923	29.5603	19.7194	30.3056	25.3878	12.4154	21.7933	23.746	5.96542	16.2245	22.3584	27.1281	8.0535	17.5887	7.4852	0.0594977
ARIH2_15230	80.3842	65.1835	82.4769	70.3817	76.4127	56.2818	70.8742	60.3036	65.38	60.4445	50.706	43.8062	65.2196	71.8535	9.95538	58.5857	9.83968	0.0426423
ARL1_17096	45.7743	37.0651	62.4825	30.968	32.044	49.7877	62.4116	92.229	91.1357	89.2275	70.0937	94.1022	63.1101	43.0203	12.1108	83.1999	13.4434	0.000285119
ARL4C_438	1.11645	0	2.4993	0	3.69739	1.08234	0	0	0	0	0	1.62245	0.834827	1.39925	1.45518	0.270409	0.662363	0.11442
ARNT_14705	97.1309	201.941	131.213	115.426	105.992	137.457	60.2959	131.249	114.91	87.0688	114.834	98.9696	116.374	131.527	37.6505	101.221	25.1182	0.132012
ARNT2_448	0	1.27811	0	7.03817	1.23246	1.08234	1.05782	5.3209	1.98121	5.03704	0	6.48981	2.54316	1.77185	2.64663	3.31446	2.64316	0.336215
ARPC3_455	2486.33	2529.38	1708.27	2356.38	2118.6	1758.81	683.354	567.563	628.044	404.402	447.406	551.634	1353.35	2159.63	360.062	547.067	105.696	9.91635e-07
ARPP19_466	50.2401	38.3433	51.2356	36.5985	49.2985	58.4465	43.3708	88.6817	65.38	64.7619	71.585	73.0103	57.5793	47.3604	8.33181	67.7983	14.7607	0.0144466
ARR3_28250	0	0	0	0	0	0	0	0	0	0	0	0	0	0	0	0	0	#DIV/0!
ARRDC4_12510	128.391	208.332	213.69	116.834	160.22	166.681	74.0476	40.7936	43.5866	17.9894	26.8444	19.4694	101.407	165.691	39.828	37.1218	20.9861	3.7357e-05
ARSE_468	0	0	0	0	0	2.16468	13.7517	17.7363	31.6994	10.7937	19.3876	12.9796	9.04275	0.360781	0.883729	17.7247	7.54184	0.000227293
ARSG_16625	11.1645	12.7811	17.4951	16.8916	27.1142	11.9058	7.40476	3.54727	0	10.7937	7.45677	3.2449	10.8166	16.2254	5.9457	5.40789	3.86206	0.00386353
ASAH1_474	82.6171	88.1895	72.4797	83.0505	98.597	76.8463	49.7177	31.9254	35.6618	32.381	17.8963	27.5817	58.0787	83.63	9.12699	32.5273	10.4331	4.01515e-06
ASB3_17651	20.096	12.7811	17.4951	23.9298	20.9519	23.8115	6.34694	1.77363	3.96242	5.03704	1.49135	3.2449	11.7435	19.8442	4.22204	3.64272	1.87826	6.29282e-06
ASB5_15332	0	0	0	0	0	0	0	0	0	0	0	1.62245	0.135204	0	0	0.270409	0.662363	0.340893
ASCC3_26863	2.23289	6.39054	4.9986	1.40763	7.39478	4.32937	13.7517	5.3209	13.8685	41.7355	14.9135	17.847	11.1826	4.45897	2.32052	17.9062	12.3996	0.0259909
ASCC3_26864	24.5618	35.787	38.7391	43.6367	62.8556	73.5993	134.344	86.9081	124.816	230.265	61.1455	84.3675	83.4188	46.5299	18.2557	120.308	60.3577	0.0167865
ASCC3_480	33.4934	47.29	48.7363	39.4138	67.7854	49.7877	40.1973	67.3981	69.3424	58.2857	55.1801	43.8062	51.7264	47.7511	11.6576	55.7016	11.9307	0.27009
ASF1A_18396	142.905	176.379	158.706	105.573	173.777	165.598	79.3367	83.3608	73.3048	66.2011	56.6715	89.2349	114.254	153.823	26.5207	74.685	11.891	5.57155e-05
ASF1B_26041	91.5487	60.0711	69.9804	60.5283	64.0881	45.4584	79.3367	143.664	128.779	109.376	196.859	126.551	98.02	65.2791	15.2064	130.761	39.1378	0.00337326
ASGR1_28300	0	0	0	0	0	0	234.837	248.309	251.614	123.767	167.032	184.96	100.876	0	0	201.753	51.609	2.36172e-06
ASNS_12040	52.473	65.1835	62.4825	50.6749	77.6451	50.8701	33.8503	40.7936	27.7369	16.5503	40.2666	25.9592	45.3738	59.8882	10.689	30.8595	9.32353	0.00052706
ASPM_487	0	1.27811	1.24965	0	1.23246	0	1.05782	0	0	7.91535	1.49135	3.2449	1.4558	0.626704	0.686674	2.2849	3.00668	0.217219
ASPN_490	0	0	0	0	0	0	0	0	0	0	0	0	0	0	0	0	0	#DIV/0!
ASS1_10887	20.096	11.503	31.2412	36.5985	29.5791	28.1409	357.544	388.426	372.468	171.979	277.392	343.96	172.411	26.1931	8.96648	318.628	81.4039	5.34539e-06
ASTN2_28411	1.11645	6.39054	0	0	2.46493	2.16468	0	0	5.94363	0.719577	5.96542	1.62245	2.19897	2.02277	2.37898	2.37518	2.83599	0.82031
ATAD2_22038	0	2.55622	2.4993	4.2229	2.46493	1.08234	12.6939	10.6418	11.8873	15.8307	5.96542	14.6021	7.03723	2.13761	1.44531	11.9369	3.46918	7.96556e-05
ATAD5_21054	0	2.55622	2.4993	0	1.23246	2.16468	3.17347	3.54727	3.96242	5.75661	1.49135	3.2449	2.46906	1.40878	1.18976	3.52934	1.3791	0.0171958
ATF1_497	8.93158	6.39054	14.9958	16.8916	17.2545	2.16468	7.40476	3.54727	7.92484	2.87831	0	4.86736	7.77094	11.1048	6.21801	4.43709	2.9687	0.0392546
ATF3_499	0	1.27811	0	1.40763	1.23246	0	0	1.77363	0	0	1.49135	3.2449	0.869008	0.653034	0.717668	1.08498	1.32938	0.499672
ATF4_500	1234.79	1132.4	693.556	1002.24	1030.34	603.947	601.901	317.48	388.317	257.609	258.004	345.582	655.514	949.545	248.626	361.482	128.225	0.000431953
ATF5_501	54.7059	53.6806	48.7363	94.3115	45.6011	32.4703	16.9252	5.3209	21.7933	17.2698	16.4049	16.2245	35.287	54.9176	20.8918	15.6564	5.46956	0.00122914
ATF6_502	37.9592	56.2368	91.2244	43.6367	62.8556	74.6816	29.619	23.0572	21.7933	23.746	26.8444	27.5817	43.2697	61.0991	19.7946	25.4403	3.02882	0.00141709
ATF6B_23130	11.1645	17.8935	11.2468	7.03817	3.69739	6.49405	5.28912	12.4154	15.8497	3.59788	4.47406	6.48981	8.8042	9.58908	4.99984	8.01933	4.95079	0.596727
ATG12_28409	3.34934	1.27811	6.24825	7.03817	1.23246	5.41171	6.34694	7.09454	5.94363	4.31746	4.47406	1.62245	4.52976	4.09301	2.51863	4.96651	1.96139	0.517872
ATG3_504	77.0349	76.6865	91.2244	56.3054	78.8776	84.4227	85.6837	72.719	79.2484	103.619	67.1109	71.3879	78.6934	77.4253	11.7323	79.9615	13.2968	0.733351
ATG4C_14397	35.7263	20.4497	37.4895	28.1527	39.4388	24.8939	25.3878	33.699	25.7557	25.1852	22.3703	21.0919	28.3034	31.0252	7.64671	25.5817	4.39518	0.161525
ATIC_507	25.6783	30.6746	31.2412	25.3374	22.1843	42.2114	38.0816	49.6618	47.5491	51.09	40.2666	51.9185	37.9912	29.5545	7.09118	46.4279	5.8518	0.00115112
ATM_16849	51.3566	72.8522	43.7377	87.2734	50.531	29.2232	44.4286	12.4154	19.8121	48.9312	10.4395	9.73471	40.0613	55.829	20.8838	24.2936	17.7623	0.0182374
ATMIN_513	49.1237	49.8462	62.4825	59.1207	86.2724	58.4465	48.6599	51.4354	41.6054	43.8942	37.2839	40.5613	52.3943	60.882	13.5375	43.9067	5.28438	0.0169199
ATP11B_517	80.3842	70.296	82.4769	52.0825	76.4127	106.07	49.7177	30.1518	27.7369	47.4921	20.879	27.5817	55.9401	77.9536	17.5909	33.9265	11.802	0.000470159
ATP11C_19755	200.96	268.403	288.669	192.846	282.234	275.997	93.0884	97.5499	81.2296	112.974	83.5158	76.2552	171.144	251.518	42.9103	90.7688	13.4064	5.27994e-06
ATP1A1_12191	3433.08	4298.28	5016.09	3371.29	4350.59	6114.15	1241.88	2250.74	1695.92	1362.88	2418.98	1497.52	3087.62	4430.58	1031.34	1744.65	484.317	0.000179132
ATP1A2_14227	0	0	0	0	0	0	10.5782	17.7363	25.7557	14.3915	14.9135	9.73471	7.75918	0	0	15.5184	5.81746	6.60391e-05
ATP1B1_527	3835	5217.24	4068.86	4177.86	4468.91	4342.36	717.204	615.451	604.269	782.18	723.307	588.95	2511.8	4351.7	477.532	671.894	79.3699	4.31201e-09
ATP2C1_533	799.376	986.7	1024.71	914.963	1027.87	1122.39	171.367	173.816	160.478	205.799	165.54	147.643	575.055	979.336	110.872	170.774	19.5181	7.48848e-09
ATP5B_26124	9068.9	10045.9	7078.02	7598.41	9080.78	6999.51	4419.59	3619.99	3449.29	4508.15	3512.14	3270.86	6054.3	8311.93	1258.97	3796.67	529.82	1.05911e-05
ATP5C1_17193	4099.59	4628.03	4187.58	3269.94	4569.97	4143.21	1707.33	1940.36	1785.07	1266.46	2274.32	1771.72	2970.3	4149.72	486.498	1790.87	328.163	1.83213e-06
ATP5J_13202	4.46579	0	0	5.63054	2.46493	1.08234	5.28912	7.09454	3.96242	1.43915	5.96542	1.62245	3.25139	2.27393	2.36089	4.22885	2.32373	0.178906
ATP5S_554	6.69868	1.27811	8.74755	14.0763	9.8597	2.16468	8.46259	10.6418	7.92484	7.19577	5.96542	4.86736	7.32357	7.13751	4.8457	7.50963	2.01771	0.865604
ATP6AP1_14351	29.0276	14.0592	28.7419	32.3756	35.7414	25.9762	29.619	53.209	35.6618	28.0635	32.8098	35.6939	31.7483	27.6537	7.46196	35.8428	9.0564	0.118166
ATP6V0A4_21406	0	0	0	0	0	3.24703	0	0	0	0	0	0	0.270586	0.541171	1.32559	0	0	0.340893
ATP6V0B_562	23.4454	15.3373	14.9958	30.968	20.9519	9.74108	7.40476	7.09454	9.90605	6.47619	1.49135	12.9796	13.3993	19.2399	7.50513	7.55875	3.82413	0.0068065
ATP6V0E1_23077	5322.1	5644.13	3978.89	4560.74	4890.41	3747.07	947.81	851.344	758.804	664.889	1014.12	687.92	2755.69	4690.56	743.181	820.815	141.595	1.94503e-07
ATP6V1B1_17791	0	0	0	0	0	0	0	0	0	0	0	0	0	0	0	0	0	#DIV/0!
ATP6V1B2_17790	696.663	1271.72	609.829	715.079	518.867	543.336	141.748	122.381	97.0793	100.021	98.4294	133.041	420.683	725.915	278.767	115.45	19.5669	0.000323179
ATP6V1D_574	368.428	369.373	269.924	415.252	372.204	299.809	132.228	86.9081	122.835	102.899	53.6888	97.3471	224.241	349.165	53.6523	99.3177	27.8886	1.42337e-06
ATP6V1F_14631	1019.32	577.705	753.539	926.224	691.412	654.817	345.908	294.423	297.182	238.18	360.908	269.327	535.745	770.502	169.266	300.988	46.0718	6.42449e-05
ATRAID_20268	1222.51	792.427	841.014	945.931	887.373	781.451	520.449	539.185	544.833	374.9	486.182	514.317	704.214	911.784	164.045	496.644	63.1539	0.000176546
AURKA_586	2.23289	5.11243	8.74755	5.63054	3.69739	6.49405	7.40476	5.3209	11.8873	9.3545	8.94813	11.3572	7.1823	5.31914	2.25518	9.04545	2.45312	0.0208617
AURKB_587	10.048	16.6154	17.4951	7.03817	4.92985	7.5764	27.5034	35.4727	21.7933	35.9788	32.8098	48.6736	22.1612	10.6172	5.25376	33.7053	9.09398	0.000307976
AVP_26433	0	0	0	0	0	0	0	0	0	0	0	0	0	0	0	0	0	#DIV/0!
AXIN1_590	0	0	0	0	1.23246	2.16468	1.05782	1.77363	1.98121	0	1.49135	0	0.808431	0.566191	0.925353	1.05067	0.870707	0.372311
AXL_16141	65.8704	98.4144	94.9734	66.1588	115.851	108.234	11.6361	35.4727	39.6242	29.5027	64.1282	27.5817	63.1207	91.5838	21.1278	34.6576	17.3233	0.000461577
B2M_596	2631.47	1421.26	2148.15	2495.74	1904.15	2449.34	1510.57	1661.9	1717.71	937.609	1589.78	1533.22	1833.41	2175.02	453.586	1491.8	282.405	0.0106521
B3GALT6_19453	75.9184	49.8462	41.2384	74.6046	38.2063	27.0586	13.7517	23.0572	27.7369	16.5503	26.8444	25.9592	36.731	51.1454	20.0573	22.3166	5.8362	0.00699659
B3GNT1_602	0	0	0	0	0	0	0	0	1.98121	0	0	1.62245	0.300305	0	0	0.60061	0.937353	0.1476
B3GNT2_21862	3.34934	5.11243	3.74895	7.03817	3.69739	5.41171	1.05782	0	0	0.719577	0	0	2.51128	4.72633	1.40524	0.296233	0.471223	2.53678e-05
B4GALT1_603	1.11645	0	0	1.40763	1.23246	4.32937	0	0	0	0	0	3.2449	0.944235	1.34765	1.58703	0.540817	1.32473	0.361604
B4GALT2_604	0	0	0	0	1.23246	0	1.05782	0	0	0	0	0	0.190857	0.20541	0.503151	0.176304	0.431855	0.916499
B4GALT5_608	0	5.11243	1.24965	2.81527	3.69739	0	0	8.86817	5.94363	3.59788	1.49135	1.62245	2.86652	2.14579	2.08176	3.58725	3.3034	0.387119
BAAT_614	20.096	37.0651	49.986	42.229	55.4608	66.0229	1267.27	1369.25	970.793	677.841	870.951	751.195	514.847	45.1433	15.9184	984.55	279.12	9.17231e-06
BACE2_618	8.93158	3.83433	9.9972	4.2229	8.62724	14.0705	37.0238	54.9827	61.4175	30.2222	31.3184	64.8981	27.4622	8.28062	3.82746	46.6438	15.6083	0.000162205
BAD_619	14.5138	2.55622	7.4979	1.40763	2.46493	1.08234	1.05782	1.77363	9.90605	1.43915	1.49135	3.2449	4.03631	4.92047	5.24149	3.15215	3.3942	0.503697
BAG3_629	10.048	19.1716	12.4965	16.8916	8.62724	22.7292	51.8333	78.0399	59.4363	79.873	89.4813	81.1226	44.1459	14.994	5.51584	73.2977	14.4341	3.25651e-06
BAK1_14344	1.11645	1.27811	0	0	0	2.16468	0	0	0	0	0	0	0.379937	0.759873	0.905696	0	0	0.0669336
BAMBI_634	56.9388	60.0711	34.9902	47.8596	54.2284	35.7173	106.84	150.759	112.929	61.8836	107.378	113.572	78.5972	48.3009	10.8074	108.893	28.3102	0.000625056
BANF1_635	108.295	52.4024	66.2314	132.318	107.224	82.258	80.3946	86.9081	87.1733	26.6243	58.1628	60.0307	79.0019	91.4549	29.826	66.549	23.4023	0.138651
BAX_28222	799.376	930.463	572.34	788.276	624.859	585.547	614.595	819.419	689.461	623.873	1048.42	710.634	733.939	716.81	144.311	751.067	163.294	0.708258
BBC3_25556	24.5618	23.006	23.7433	29.5603	16.022	15.1528	43.3708	79.8135	81.2296	51.8095	83.5158	69.7654	45.1293	22.0077	5.4844	68.2508	16.8926	8.05943e-05
BBOX1_19332	205.426	231.338	176.201	254.782	230.471	255.433	28.5612	23.0572	27.7369	9.3545	10.4395	24.3368	123.095	225.608	30.4811	20.581	8.53246	2.03608e-08
BBS10_22175	3.34934	6.39054	4.9986	8.44581	6.16231	6.49405	21.1565	23.0572	13.8685	20.1482	20.879	9.73471	12.0571	5.97344	1.69879	18.1407	5.17122	0.00027097
BCAS2_650	234.454	214.722	204.943	219.591	214.448	169.928	148.095	56.7563	97.0793	93.545	53.6888	53.5409	146.733	209.681	21.7385	83.7843	37.3064	3.13397e-05
BCAT1_25914	0	5.11243	1.24965	2.81527	1.23246	0	0	0	0	0	0	0	0.867485	1.73497	1.95359	0	0	0.0546714
BCAT2_651	0	1.27811	1.24965	4.2229	0	0	0	1.77363	5.94363	0.719577	0	4.86736	1.67124	1.12511	1.63908	2.21737	2.57609	0.401454
BCL2_658	27.9112	62.6273	23.7433	38.0061	27.1142	19.4822	1.05782	3.54727	0	0.719577	4.47406	0	17.3903	33.1474	15.695	1.63312	1.90969	0.000639702
BCL2A1_28301	0	0	0	0	0	0	0	0	0	0	0	0	0	0	0	0	0	#DIV/0!
BCL2L1_21647	1757.29	2750.49	1849.48	1808.81	2463.69	1820.5	647.388	652.697	598.326	801.609	796.383	666.828	1384.46	2075.04	423.035	693.872	84.655	1.40186e-05
BCL2L11_26447	169.7	217.278	167.453	202.699	262.515	217.551	32.7925	51.4354	31.6994	35.2593	38.7752	30.8266	121.499	206.199	35.4083	36.7981	7.72305	4.53689e-07
BCL2L11_26886	313.722	733.634	359.899	335.017	414.107	355.008	45.4864	60.3036	49.5303	56.8466	104.395	56.7858	240.395	418.565	157.951	62.2246	21.3627	0.00027067
BCL2L11_661	8.93158	5.11243	2.4993	5.63054	1.23246	3.24703	0	3.54727	3.96242	2.15873	8.94813	1.62245	3.90769	4.44222	2.7394	3.37317	3.07818	0.539373
BCL2L11_663	7.81513	6.39054	9.9972	4.2229	8.62724	4.32937	0	3.54727	1.98121	1.43915	0	4.86736	4.43478	6.89706	2.34299	1.9725	1.94557	0.00268265
BCL2L13_18967	44.6579	39.6214	38.7391	43.6367	35.7414	49.7877	56.0646	62.0772	41.6054	49.6508	65.6196	60.0307	48.9361	42.0307	5.01692	55.8414	8.86662	0.00773922
BCL2L13_26889	18.9796	8.94676	18.7447	14.0763	12.3246	10.8234	21.1565	21.2836	19.8121	20.1482	22.3703	16.2245	17.0742	13.9826	4.14116	20.1659	2.13307	0.00869958
BCL2L13_26890	2.23289	0	0	4.2229	0	0	3.17347	3.54727	1.98121	2.87831	0	0	1.503	1.07597	1.78171	1.93004	1.58199	0.400536
BCL2L13_26891	66.9868	69.0179	102.471	70.3817	70.2504	83.3404	89.915	133.023	122.835	90.6667	99.9207	123.306	93.5096	77.0747	13.728	109.944	18.7115	0.00602776
BCL2L13_28316	79.2678	77.9646	66.2314	57.713	64.0881	67.1052	47.602	31.9254	49.5303	32.381	26.8444	32.449	52.7585	68.7284	8.34417	36.7887	9.38166	9.74067e-05
BCL2L2_665	6.69868	7.66865	2.4993	8.44581	2.46493	7.5764	4.23129	0	3.96242	3.59788	10.4395	3.2449	5.06915	5.89229	2.69895	4.246	3.40266	0.375014
BCL3_668	0	2.55622	3.74895	4.2229	4.92985	0	7.40476	3.54727	0	1.43915	4.47406	3.2449	2.96401	2.57632	2.14012	3.35169	2.55454	0.581312
BCL7B_670	21.2125	12.7811	22.4937	38.0061	16.022	10.8234	13.7517	15.9627	5.94363	2.15873	7.45677	8.11226	14.5604	20.2231	9.83624	8.89763	5.10508	0.0312703
BDH1_674	1.11645	1.27811	1.24965	2.81527	0	4.32937	5.28912	3.54727	3.96242	2.15873	11.9308	1.62245	3.27497	1.79814	1.53042	4.7518	3.75281	0.104549
BDNF_25560	73.6855	122.698	88.7251	68.9741	125.711	146.116	13.7517	3.54727	7.92484	11.5132	4.47406	0	55.5935	104.318	31.5382	6.86852	5.17703	2.13833e-05
BDNF_679	0	0	0	0	1.23246	1.08234	0	0	0	0	1.49135	0	0.31718	0.385801	0.599562	0.248559	0.608843	0.70227
BECN1_680	39.0757	38.3433	41.2384	54.8978	36.9739	34.635	65.585	49.6618	57.4551	57.5661	25.353	43.8062	45.3826	40.8607	7.21904	49.9045	14.1536	0.193431
BHLHE40_689	16.7467	26.8403	21.244	19.7069	9.8597	11.9058	11.6361	17.7363	0	5.03704	5.96542	9.73471	13.0344	17.7172	6.26232	8.35159	6.11888	0.0255884
BID_26898	16.7467	33.2308	28.7419	18.2993	35.7414	37.882	33.8503	28.3781	41.6054	31.6614	58.1628	38.9388	33.6033	28.4404	9.00081	38.7662	10.6478	0.0997317
BID_696	10.048	8.94676	13.7461	25.3374	12.3246	11.9058	37.0238	15.9627	19.8121	20.8677	22.3703	24.3368	18.5569	13.7181	5.94089	23.3956	7.24078	0.0298235
BIN2_19602	0	0	0	0	0	0	1.05782	0	0	0	0	0	0.0881519	0	0	0.176304	0.431855	0.340893
BIRC2_703	24.5618	33.2308	26.2426	23.9298	30.8116	34.635	15.8673	15.9627	11.8873	26.6243	4.47406	11.3572	21.632	28.9019	4.60182	14.3621	7.32281	0.00208388
BIRC3_11879	32.377	42.1776	56.2342	57.713	62.8556	40.0467	251.762	209.289	210.008	370.582	310.202	225.521	155.731	48.5673	12.0178	262.894	64.8472	1.22996e-05
BIRC5_709	10.048	0	0	2.81527	2.46493	0	21.1565	8.86817	31.6994	35.9788	16.4049	11.3572	11.7328	2.5547	3.89372	20.9108	10.9554	0.00312329
BIRC6_26442	27.9112	38.3433	67.4811	21.1145	51.7634	58.4465	35.966	28.3781	47.5491	59.7249	20.879	22.7143	40.0226	44.1767	18.0817	35.8686	15.2276	0.409475
BLCAP_713	0	2.55622	0	0	0	0	0	0	0	0	0	1.62245	0.348222	0.426036	1.04357	0.270409	0.662363	0.764096
BLMH_719	4.46579	5.11243	0	0	0	2.16468	0	0	0	0	0	0	0.978576	1.95715	2.35726	0	0	0.0693716
BLNK_720	33.4934	54.9587	43.7377	43.6367	43.1362	56.2818	52.8912	46.1145	45.5678	46.0529	40.2666	35.6939	45.1526	45.8741	8.49938	44.4312	5.86532	0.739239
BLOC1S2_28331	100.48	75.4084	74.979	97.1268	70.2504	96.3285	175.599	148.985	162.459	155.429	128.256	163.868	120.764	85.7622	13.5758	155.766	16.1656	1.03008e-05
BLVRA_731	49.1237	61.3492	63.7321	42.229	50.531	68.1876	33.8503	53.209	37.643	26.6243	28.3357	50.296	47.0926	55.8588	10.0364	38.3264	11.1536	0.0168939
BMF_16921	31.2605	43.4557	69.9804	47.8596	56.6933	60.6112	6.34694	12.4154	11.8873	6.47619	4.47406	11.3572	30.2348	51.6434	13.7039	8.82618	3.44293	2.25518e-05
BMF_26899	2.23289	7.66865	2.4993	4.2229	0	2.16468	0	0	0	0	2.98271	0	1.81426	3.13141	2.59712	0.497118	1.21769	0.0482157
BMP4_737	15.6303	8.94676	14.9958	8.44581	6.16231	14.0705	2.11565	1.77363	5.94363	1.43915	4.47406	4.86736	7.40541	11.3752	4.00329	3.43558	1.89255	0.00135189
BMP6_21117	0	0	0	0	0	0	0	0	0	0	0	0	0	0	0	0	0	#DIV/0!
BNC2_15341	1.11645	1.27811	6.24825	1.40763	2.46493	2.16468	0	0	0	0	0	0	1.22334	2.44668	1.93631	0	0	0.0113446
BNIP3_743	0	0	0	0	0	0	0	0	0	0.719577	0	3.2449	0.330373	0	0	0.660747	1.29828	0.240939
BNIP3L_746	25.6783	20.4497	32.4909	43.6367	23.4168	33.5526	45.4864	35.4727	55.4739	40.2963	37.2839	27.5817	35.0683	29.8708	8.46059	40.2658	9.50047	0.073205
BOD1_749	0	0	0	0	0	0	0	0	0	0	0	0	0	0	0	0	0	#DIV/0!
BPHL_28205	216.591	167.432	176.201	178.77	171.312	166.681	176.656	179.137	186.234	77.7143	135.713	105.459	161.492	179.498	18.7838	143.486	44.7906	0.0993968
BRCA1_26902	0	1.27811	2.4993	1.40763	2.46493	0	7.40476	3.54727	3.96242	12.2328	7.45677	4.86736	3.92678	1.27499	1.11209	6.57856	3.23683	0.00351032
BRCA1_757	0	0	0	0	0	0	0	0	0	0	0	0	0	0	0	0	0	#DIV/0!
BRD2_15535	62.521	38.3433	33.7405	57.713	39.4388	31.3879	43.3708	15.9627	27.7369	21.5873	17.8963	21.0919	34.2325	43.8574	13.0237	24.6076	10.031	0.0167165
BRE-AS1_28204	1.11645	1.27811	0	1.40763	0	0	0	0	0	0	0	0	0.316849	0.633698	0.700287	0	0	0.0509897
BRIP1_16491	3.34934	8.94676	2.4993	5.63054	7.39478	6.49405	4.23129	5.3209	7.92484	10.0741	0	6.48981	5.69631	5.71913	2.442	5.67349	3.44943	0.979417
BRMS1L_22068	119.46	185.326	99.972	83.0505	145.431	111.481	70.8742	67.3981	73.3048	110.095	76.0591	40.5613	98.5844	124.12	36.4735	73.0488	22.2426	0.0150848
BRPF3_16493	0	1.27811	1.24965	1.40763	0	1.08234	2.11565	5.3209	3.96242	0.719577	4.47406	1.62245	1.93607	0.836289	0.65602	3.03584	1.80876	0.0187871
BTG2_13191	10.048	12.7811	8.74755	5.63054	7.39478	10.8234	48.6599	63.8508	69.3424	64.0423	141.679	74.6328	43.136	9.23757	2.5446	77.0345	32.8376	0.000505042
BTG3_21791	36.8428	46.0119	37.4895	66.1588	35.7414	34.635	41.2551	24.8309	31.6994	41.0159	32.8098	37.3164	38.8172	42.8132	12.1337	34.8212	6.31812	0.182928
BTK_795	1.11645	0	1.24965	1.40763	0	1.08234	0	0	0	0	0	0	0.404673	0.809346	0.637297	0	0	0.0110462
BTN3A2_26908	29.0276	57.5149	28.7419	30.968	35.7414	41.129	56.0646	35.4727	41.6054	39.5767	26.8444	42.1837	38.7392	37.1871	11.022	40.2913	9.57764	0.613895
BTN3A3_28303	2.23289	1.27811	3.74895	5.63054	3.69739	1.08234	8.46259	1.77363	1.98121	8.63492	4.47406	1.62245	3.71826	2.94504	1.74239	4.49148	3.31233	0.335346
BUB1B_800	1.11645	1.27811	1.24965	0	1.23246	2.16468	9.52041	1.77363	3.96242	17.2698	11.9308	6.48981	4.83236	1.17356	0.690366	8.49116	5.64971	0.0103471
BZW1_804	1930.34	1800.85	1864.48	1942.54	2005.22	1781.54	1250.35	940.026	1101.55	1141.25	847.089	882.614	1457.32	1887.49	87.1632	1027.15	160.795	4.27685e-07
BZW2_805	32.377	16.6154	14.9958	29.5603	17.2545	19.4822	35.966	19.51	31.6994	23.0265	8.94813	25.9592	22.9495	21.7142	7.36562	24.1849	9.52645	0.626148
C11orf73_17564	208.776	107.361	162.454	219.591	194.729	113.646	113.187	78.0399	85.1921	38.1376	55.1801	61.6532	119.829	167.76	48.3747	71.8983	26.2429	0.00164578
C11orf82_16376	1.11645	0	0	0	0	0	1.05782	5.3209	5.94363	10.0741	2.98271	1.62245	2.34317	0.186075	0.455788	4.50027	3.35438	0.0108427
C12orf5_25932	154.07	258.178	177.45	161.878	213.216	217.551	52.8912	28.3781	39.6242	68.3598	80.5331	63.2756	126.284	197.057	39.7159	55.5103	19.2194	1.37674e-05
C12orf5_823	63.6375	108.639	76.2286	46.452	101.062	107.152	28.5612	40.7936	29.7182	33.1005	55.1801	17.847	59.031	83.8619	25.7642	34.2001	12.6819	0.00172697
C15orf48_21127	0	0	0	0	0	1.08234	0	1.77363	0	0.719577	1.49135	1.62245	0.557447	0.18039	0.441864	0.934503	0.809973	0.0731404
C16orf72_15264	81.5006	84.3552	54.9846	73.197	75.1802	77.9286	106.84	63.8508	126.797	79.873	70.0937	63.2756	79.8231	74.5244	10.4009	85.1218	26.0448	0.376451
C19orf59_855	0	0	0	0	0	0	0	0	0	0	0	0	0	0	0	0	0	#DIV/0!
C1D_859	15.6303	7.66865	16.2454	9.85344	13.5571	9.74108	6.34694	1.77363	3.96242	5.75661	2.98271	9.73471	8.60442	12.116	3.52186	5.09284	2.83929	0.00346997
C1orf112_24242	26.7947	24.2841	22.4937	16.8916	30.8116	12.9881	17.983	19.51	27.7369	33.8201	35.7925	27.5817	24.724	22.3773	6.51996	27.0707	7.23989	0.26532
C1orf131_862	59.1717	72.8522	53.7349	47.8596	59.1582	54.1171	35.966	21.2836	25.7557	30.9418	37.2839	29.2041	43.9441	57.8156	8.47577	30.0725	6.06837	6.73052e-05
C1orf162_20673	0	0	0	0	2.46493	0	1.05782	0	1.98121	0.719577	0	0	0.518628	0.410821	1.0063	0.626435	0.800931	0.689993
C1QA_867	0	0	0	0	0	0	0	0	0	0	0	0	0	0	0	0	0	#DIV/0!
C1QB_12721	0	0	0	0	0	0	0	0	0	0	0	0	0	0	0	0	0	#DIV/0!
C1QBP_10605	487.887	291.409	277.422	405.399	340.16	250.021	356.486	207.515	235.764	228.825	211.772	254.725	295.616	342.05	89.9953	249.181	55.2721	0.0566907
C1QC_20395	0	0	0	0	0	0	0	0	0	0	0	0	0	0	0	0	0	#DIV/0!
C1R_871	1.11645	0	0	1.40763	0	0	437.939	533.864	465.585	246.095	469.777	365.052	210.07	0.42068	0.658188	419.718	101.098	1.37545e-06
C1RL_28410	1.11645	0	1.24965	5.63054	2.46493	4.32937	8.46259	7.09454	17.8309	5.03704	13.4222	1.62245	5.68839	2.46516	2.13862	8.91162	5.85741	0.0297527
C1S_20607	0	1.27811	0	2.81527	1.23246	2.16468	1209.09	672.207	530.964	703.746	580.137	553.256	354.741	1.24842	1.1325	708.234	254.57	4.72545e-05
C2(CFB)_872	75.9184	116.308	66.2314	84.4581	57.9257	72.5169	1676.65	1300.07	1139.2	744.762	1015.61	739.838	590.791	78.8931	20.3975	1102.69	356.954	3.65318e-05
C2CD2_875	6.69868	12.7811	14.9958	7.03817	13.5571	7.5764	15.8673	14.1891	15.8497	7.91535	10.4395	11.3572	11.5221	10.4412	3.73423	12.603	3.22241	0.308231
C2CD2L_878	0	0	1.24965	0	0	0	0	0	0	0	0	0	0.104137	0.208275	0.510167	0	0	0.340893
C2CD5_14220	29.0276	71.5741	46.237	21.1145	39.4388	47.6231	3.17347	1.77363	9.90605	7.19577	4.47406	6.48981	24.0023	42.5025	17.5142	5.50213	2.95363	0.000462176
C2CD5_880	82.6171	141.87	79.9776	99.9421	78.8776	55.1995	9.52041	3.54727	3.96242	7.19577	7.45677	6.48981	48.0547	89.7473	29.253	6.36207	2.26125	3.89275e-05
C3_886	2.23289	5.11243	2.4993	7.03817	9.8597	4.32937	1831.09	1695.59	1319.49	1101.67	918.674	1160.05	671.47	5.17865	2.89662	1337.76	356.288	3.52642e-06
C3AR1_16101	0	2.55622	1.24965	0	2.46493	1.08234	0	0	0	0	0	0	0.612761	1.22552	1.12532	0	0	0.0235898
C5_890	4.46579	3.83433	4.9986	0	4.92985	4.32937	550.068	509.033	358.599	332.445	287.831	214.164	189.558	3.75966	1.8904	375.357	129.738	3.64851e-05
C5AR1_20605	0	0	0	0	0	0	0	0	0	0	0	0	0	0	0	0	0	#DIV/0!
C6orf62_903	399.688	493.35	568.591	441.997	585.42	594.206	501.408	665.113	592.382	492.191	606.981	493.225	536.213	513.875	81.4762	558.55	73.1873	0.341273
C9orf3_28334	6.69868	12.7811	12.4965	8.44581	14.7896	9.74108	4.23129	5.3209	3.96242	5.03704	2.98271	3.2449	7.47766	10.8255	3.03973	4.12988	0.93584	0.000427324
CA2_908	1.11645	0	1.24965	0	2.46493	1.08234	40.1973	56.7563	39.6242	17.9894	20.879	37.3164	18.223	0.985561	0.919502	35.4604	14.2449	0.000147873
CA7_21913	0	0	0	0	0	0	0	0	0	0	0	0	0	0	0	0	0	#DIV/0!
CA9_14814	0	0	0	0	0	0	7.40476	10.6418	33.6806	14.3915	8.94813	14.6021	7.47241	0	0	14.9448	9.62061	0.00345696
CAB39_918	200.96	172.545	309.913	218.183	213.216	292.232	123.765	164.948	136.704	125.206	119.308	111.949	182.411	234.508	54.2269	130.313	18.8027	0.00124118
CALCOCO1_18741	15.6303	21.7278	6.24825	22.5222	17.2545	27.0586	14.8095	14.1891	17.8309	10.0741	8.94813	8.11226	15.3671	18.4069	7.20674	12.3273	3.85174	0.0983863
CALM1_934	20.096	23.006	11.2468	19.7069	20.9519	14.0705	32.7925	54.9827	29.7182	20.1482	55.1801	30.8266	27.7272	18.1797	4.51514	37.2747	14.4656	0.0115115
CALM3_940	2.23289	0	1.24965	4.2229	0	3.24703	0	0	3.96242	2.15873	1.49135	3.2449	1.81749	1.82541	1.72805	1.80957	1.64117	0.987327
CALR_943	1397.79	1683.27	903.497	1068.39	815.89	970.861	2792.65	2935.36	2502.27	2098.29	3852.17	2297.39	1943.15	1139.95	333.561	2746.36	623.19	0.000238444
CALU_944	3.34934	3.83433	3.74895	4.2229	6.16231	4.32937	12.6939	10.6418	11.8873	23.0265	13.4222	4.86736	8.51551	4.27453	0.989483	12.7565	5.88872	0.00592712
CAMK2B_22665	0	0	0	0	0	0	0	0	1.98121	0	0	0	0.165101	0	0	0.330202	0.808826	0.340893
CAMK2B_26957	0	0	0	0	0	0	1.05782	3.54727	0	0	0	1.62245	0.518962	0	0	1.03792	1.40504	0.100489
CAMP_28376	0	0	0	0	0	0	0	0	0	0	0	0	0	0	0	0	0	#DIV/0!
CAMSAP2_955	30.1441	47.29	52.4853	26.7451	33.2765	36.7996	22.2143	19.51	35.6618	30.2222	7.45677	17.847	29.9711	37.7901	10.0797	22.152	9.8905	0.0218392
CANT1_956	22.3289	21.7278	19.9944	21.1145	24.6493	15.1528	16.9252	30.1518	29.7182	18.709	40.2666	27.5817	24.0267	20.828	3.18275	27.2254	8.52761	0.115871
CANX_21472	45.7743	39.6214	56.2342	90.0886	41.9037	51.9524	80.3946	60.3036	91.1357	94.2646	40.2666	76.2552	64.0162	54.2625	18.6112	73.77	20.3739	0.114017
CAPN1_957	53.5895	49.8462	57.4839	46.452	34.509	45.4584	33.8503	54.9827	39.6242	23.746	37.2839	30.8266	42.3044	47.8898	7.94213	36.7189	10.5221	0.0646708
CARD16_28427	0	0	0	0	0	0	0	0	0	0	0	0	0	0	0	0	0	#DIV/0!
CARD8_28417	1.11645	1.27811	0	1.40763	1.23246	0	1.05782	0	0	0	0	0	0.507706	0.839109	0.656627	0.176304	0.431855	0.0657454
CARS_14910	29.0276	53.6806	33.7405	40.8214	40.6713	48.7054	44.4286	26.6045	35.6618	20.8677	11.9308	17.847	33.6656	41.1078	9.12444	26.2234	12.0315	0.0364019
CASC3_973	5.58224	7.66865	9.9972	2.81527	13.5571	8.65874	1.05782	3.54727	3.96242	5.75661	10.4395	8.11226	6.76292	8.04653	3.69128	5.47931	3.38219	0.237649
CASK_976	5.58224	7.66865	3.74895	4.2229	9.8597	3.24703	27.5034	19.51	9.90605	24.4656	13.4222	9.73471	11.5726	5.72158	2.57664	17.4237	7.57877	0.0050045
CASP1_15797	5.58224	3.83433	4.9986	4.2229	2.46493	1.08234	32.7925	14.1891	23.7745	42.455	20.879	34.0715	15.8622	3.69756	1.66722	28.0269	10.277	0.000191876
CASP1_26966	49.1237	48.5681	31.2412	30.968	23.4168	29.2232	125.881	108.192	79.2484	128.804	140.187	102.214	74.7557	35.4235	10.7743	114.088	22.0289	1.37768e-05
CASP10_978	4.46579	5.11243	0	2.81527	2.46493	2.16468	2.11565	1.77363	1.98121	1.43915	1.49135	3.2449	2.42242	2.83718	1.81494	2.00765	0.661464	0.31761
CASP10_979	2.23289	5.11243	11.2468	7.03817	7.39478	9.74108	5.28912	0	1.98121	4.31746	1.49135	4.86736	5.05939	7.1277	3.22171	2.99108	2.1343	0.0255123
CASP2_982	20.096	28.1184	39.9888	19.7069	20.9519	22.7292	14.8095	12.4154	13.8685	21.5873	20.879	14.6021	20.8127	25.2652	7.84317	16.3603	3.87317	0.0317936
CASP3_983	36.8428	46.0119	37.4895	30.968	44.3687	46.5407	34.9082	23.0572	27.7369	18.709	13.4222	22.7143	31.8974	40.3703	6.24556	23.4246	7.3945	0.00159019
CASP4_22663	277.995	167.432	166.203	194.254	130.641	166.681	154.442	99.3235	148.591	105.058	101.412	128.174	153.351	183.868	50.3557	122.833	24.5708	0.0235637
CASP7_985	79.2678	93.3019	74.979	116.834	72.7153	74.6816	34.9082	30.1518	43.5866	30.2222	25.353	35.6939	59.3079	85.2965	17.1607	33.3193	6.27165	3.86028e-05
CASP8_26967	75.9184	76.6865	87.4755	83.0505	75.1802	111.481	50.7755	65.6245	101.042	66.9206	73.0764	50.296	76.4606	84.9654	13.8506	67.9558	18.6249	0.102872
CASP8_989	29.0276	12.7811	24.993	26.7451	20.9519	12.9881	26.4456	37.2463	25.7557	18.709	17.8963	29.2041	23.562	21.2478	6.99668	25.8762	7.15181	0.283592
CASP9_992	15.6303	10.2249	11.2468	8.44581	8.62724	11.9058	11.6361	14.1891	5.94363	2.87831	11.9308	9.73471	10.1995	11.0135	2.64856	9.38544	4.21735	0.441878
CASR_993	0	0	0	0	1.23246	0	0	0	0	0	0	0	0.102705	0.20541	0.503151	0	0	0.340893
CAST_28247	170.816	253.065	106.22	201.292	255.12	115.811	76.1633	28.3781	19.8121	63.3228	26.8444	29.2041	112.171	183.721	64.8072	40.6208	23.1588	0.000468623
CAT_999	793.794	782.202	684.808	730.563	655.67	802.016	1277.85	1003.88	828.146	541.841	620.403	595.44	776.384	741.509	61.2435	811.26	286.595	0.572812
CAV1_20077	114.994	235.172	201.194	129.502	141.733	195.904	1219.67	2967.29	2714.26	2222.77	5529.94	2973.95	1553.87	169.75	47.6567	2937.98	1430.7	0.000795922
CAV2_15304	392.989	423.054	272.424	447.628	407.945	172.092	487.657	308.612	334.825	260.487	290.814	301.776	341.692	352.689	107.424	330.695	80.6196	0.696777
CB_28181	4.46579	11.503	7.4979	5.63054	6.16231	5.41171	19.0408	12.4154	13.8685	21.5873	11.9308	9.73471	10.7707	6.77854	2.52002	14.7629	4.57137	0.00380428
CBLB_28242	18.9796	29.3965	48.7363	30.968	40.6713	38.9643	1.05782	8.86817	7.92484	6.47619	7.45677	4.86736	20.3639	34.6193	10.3924	6.10853	2.82552	7.0313e-05
CBR1_1006	374.01	357.87	296.167	302.641	279.769	260.845	203.102	278.461	267.463	151.111	316.167	280.684	280.691	311.884	44.5942	249.498	60.6819	0.0698938
CBR3_1007	0	1.27811	1.24965	1.40763	0	2.16468	5.28912	8.86817	3.96242	5.75661	4.47406	8.11226	3.54689	1.01668	0.855647	6.07711	1.9848	0.000189015
CBWD2_1009	84.85	61.3492	89.9748	81.6428	81.3425	60.6112	168.194	108.192	122.835	93.545	89.4813	107.082	95.7583	76.6284	12.5147	114.888	28.6757	0.0134505
CBWD5_15051	5.58224	10.2249	7.4979	4.2229	22.1843	3.24703	3.17347	1.77363	0	2.15873	0	0	5.00542	8.82654	7.00001	1.18431	1.3756	0.0254211
CBX4_16907	113.878	135.479	104.971	94.3115	98.597	93.0814	157.616	150.759	158.497	123.048	235.634	120.061	132.161	106.72	16.046	157.602	41.8089	0.0193451
CCBL2_26971	435.414	623.717	586.086	453.258	570.63	608.276	116.361	122.381	114.91	105.058	140.187	113.572	332.488	546.23	81.1932	118.745	11.8952	1.6359e-07
CCDC80_14320	0	0	0	0	0	1.08234	15.8673	12.4154	3.96242	23.746	7.45677	1.62245	5.51273	0.18039	0.441864	10.8451	8.22232	0.00994511
CCDC85B_28333	41.3085	31.9527	19.9944	63.3436	32.044	23.8115	7.40476	3.54727	11.8873	7.19577	14.9135	6.48981	21.9911	35.4091	15.5597	8.57307	4.0999	0.0021959
CCDC86_1031	5.58224	1.27811	2.4993	1.40763	1.23246	3.24703	3.17347	1.77363	0	2.15873	1.49135	3.2449	2.25741	2.54113	1.69358	1.97368	1.20481	0.518788
CCDC92_1033	7.81513	8.94676	3.74895	8.44581	1.23246	2.16468	3.17347	1.77363	7.92484	7.19577	2.98271	1.62245	4.75222	5.3923	3.41323	4.11215	2.75207	0.490857
CCL11_14453	0	2.55622	0	0	0	0	0	0	0	0	0	0	0.213018	0.426036	1.04357	0	0	0.340893
CCL14_11163	0	0	0	1.40763	0	0	13.7517	15.9627	23.7745	5.03704	20.879	14.6021	7.95122	0.234606	0.574665	15.6678	6.4928	0.000173028
CCL15_25622	0	0	0	1.40763	0	0	140.69	86.9081	75.286	54.6878	67.1109	76.2552	41.8622	0.234606	0.574665	83.4898	30.0035	4.76575e-05
CCL17_28269	0	0	0	0	0	0	0	0	0	0	0	0	0	0	0	0	0	#DIV/0!
CCL2_1039	36.8428	46.0119	46.237	99.9421	73.9478	45.4584	41.2551	51.4354	31.6994	37.418	53.6888	56.7858	51.7269	58.0733	24.085	45.3804	10.0336	0.260921
CCL20_20881	8.93158	21.7278	36.2398	67.5665	49.2985	18.3998	60.2959	51.4354	21.7933	30.9418	25.353	38.9388	35.9102	33.694	21.8523	38.1264	15.1712	0.691784
CCL22_21224	0	0	0	0	0	0	0	0	0	0	0	0	0	0	0	0	0	#DIV/0!
CCL24_21223	0	0	0	0	0	0	0	0	0	0	0	0	0	0	0	0	0	#DIV/0!
CCL3_1043	0	0	0	0	0	0	0	0	0	0	0	0	0	0	0	0	0	#DIV/0!
CCL4_17107	0	0	0	0	0	0	1.05782	0	0	0	0	0	0.0881519	0	0	0.176304	0.431855	0.340893
CCL5_24896	0	0	0	0	0	0	0	0	0	0	0	0	0	0	0	0	0	#DIV/0!
CCL8_26206	0	0	0	0	0	0	2.11565	0	0	1.43915	0	0	0.296233	0	0	0.592467	0.942446	0.154615
CCL8_28295	0	0	0	0	0	0	0	0	0	0	0	0	0	0	0	0	0	#DIV/0!
CCNA1_1047	0	0	0	0	0	0	0	0	0	0	0	0	0	0	0	0	0	#DIV/0!
CCNA2_1050	5.58224	6.39054	11.2468	4.2229	3.69739	4.32937	34.9082	62.0772	47.5491	75.5556	59.6542	64.8981	31.676	5.91155	2.79502	57.4404	14.2528	5.66348e-06
CCNB1_1053	26.7947	23.006	31.2412	29.5603	28.3466	29.2232	29.619	42.5672	79.2484	74.1164	38.7752	81.1226	42.8018	28.0287	2.86164	57.5748	23.0567	0.0109666
CCNB2_1057	2.23289	6.39054	3.74895	11.2611	2.46493	6.49405	1.05782	0	0	0.719577	0	0	2.86415	5.43207	3.4028	0.296233	0.471223	0.00437416
CCNC_28233	25.6783	24.2841	24.993	36.5985	20.9519	42.2114	39.1395	30.1518	33.6806	14.3915	16.4049	25.9592	27.8704	29.1195	8.32219	26.6212	9.73018	0.642965
CCND1_1062	5.58224	5.11243	4.9986	2.81527	3.69739	4.32937	5.28912	8.86817	1.98121	5.75661	2.98271	4.86736	4.69004	4.42255	1.0267	4.95753	2.40034	0.626572
CCND2_23334	0	0	0	0	0	0	2.11565	3.54727	3.96242	2.87831	0	9.73471	1.8532	0	0	3.70639	3.26757	0.0195025
CCND3_1066	3.34934	3.83433	4.9986	2.81527	2.46493	8.65874	2.11565	7.09454	3.96242	1.43915	4.47406	3.2449	4.03766	4.35353	2.28744	3.72179	2.00084	0.621664
CCNE2_1073	1.11645	3.83433	4.9986	1.40763	2.46493	1.08234	14.8095	8.86817	9.90605	10.0741	4.47406	12.9796	6.33465	2.48405	1.62113	10.1853	3.56749	0.000708552
CCNF_1076	6.69868	8.94676	3.74895	2.81527	7.39478	1.08234	10.5782	7.09454	15.8497	6.47619	7.45677	14.6021	7.72869	5.11446	3.02671	10.3429	4.05841	0.029889
CCNG1_1079	181.981	132.923	231.185	223.814	183.637	192.657	148.095	164.948	180.29	174.138	120.8	152.51	173.915	191.033	35.2216	156.797	21.4894	0.0695119
CCNG2ARL17A_20708	6.69868	14.0592	27.4923	30.968	20.9519	28.1409	7.40476	15.9627	1.98121	4.31746	8.94813	6.48981	14.4512	21.3852	9.42674	7.51735	4.80266	0.00931955
CCNH_1083	254.55	313.137	257.428	219.591	242.795	196.986	78.2789	92.229	105.004	108.656	129.748	98.9696	174.781	247.414	39.5198	102.148	17.2655	8.97621e-06
CCP110_26981	32.377	85.6333	68.7307	38.0061	72.7153	51.9524	29.619	21.2836	31.6994	48.9312	29.8271	25.9592	44.7279	58.2358	20.918	31.2199	9.43216	0.0162758
CCR1_12794	0	0	0	1.40763	0	0	1.05782	0	0	1.43915	1.49135	0	0.449664	0.234606	0.574665	0.664722	0.743392	0.288374
CCR2_14230	0	0	0	0	0	0	0	0	0	0	0	0	0	0	0	0	0	#DIV/0!
CCR5_1093	0	0	0	0	0	0	0	0	0	0	0	0	0	0	0	0	0	#DIV/0!
CCR7_11841	0	0	0	0	0	0	0	0	0	0	0	1.62245	0.135204	0	0	0.270409	0.662363	0.340893
CCT5_23696	1492.69	1445.54	1140.93	1620.19	1348.31	1032.55	482.367	349.406	326.9	425.989	347.486	340.715	862.757	1346.7	222.22	378.811	61.5496	1.23142e-06
CCT6A_22369	1775.15	2175.34	2348.09	1637.08	2243.08	2357.34	1020.8	888.591	1032.21	1325.46	723.307	950.757	1539.77	2089.35	307.592	990.188	199.105	2.45935e-05
CCT7_1100	534.778	536.806	529.852	510.971	555.841	533.595	269.745	244.762	251.614	269.841	211.772	251.48	391.755	533.64	14.3694	249.869	21.3402	1.11555e-10
CD14_18823	0	1.27811	0	0	0	0	8.46259	1.77363	5.94363	1.43915	5.96542	4.86736	2.47749	0.213018	0.521786	4.74196	2.70256	0.00239789
CD163_14001	0	0	0	0	0	0	0	0	0	0	0	0	0	0	0	0	0	#DIV/0!
CD19_28252	0	0	0	0	0	0	0	0	0	0	0	0	0	0	0	0	0	#DIV/0!
CD2_12308	0	0	0	0	0	0	0	0	0	0	0	0	0	0	0	0	0	#DIV/0!
CD27_15100	0	0	0	0	0	0	0	0	0	0	0	0	0	0	0	0	0	#DIV/0!
CD320_1116	77.0349	33.2308	58.7335	81.6428	56.6933	34.635	60.2959	67.3981	97.0793	64.0423	87.9899	66.5205	65.4414	56.995	20.381	73.8877	14.9317	0.132515
CD34_14176	0	0	0	0	0	0	0	0	0	0	0	0	0	0	0	0	0	#DIV/0!
CD36_25102	0	0	0	0	0	0	0	1.77363	1.98121	0	1.49135	1.62245	0.572388	0	0	1.14478	0.901599	0.0110577
CD36_26985	0	1.27811	0	0	0	0	0	0	1.98121	2.87831	5.96542	1.62245	1.14379	0.213018	0.521786	2.07456	2.21836	0.0732781
CD37_21072	0	0	0	0	0	0	0	0	0	0	0	0	0	0	0	0	0	#DIV/0!
CD3D_1127	0	0	0	0	0	0	2.11565	3.54727	7.92484	1.43915	2.98271	4.86736	1.90641	0	0	3.81283	2.33645	0.00252936
CD3E_16113	0	0	0	0	0	0	0	0	0	0	0	0	0	0	0	0	0	#DIV/0!
CD4_1128	0	0	0	0	0	0	0	0	0	0	0	0	0	0	0	0	0	#DIV/0!
CD40_1129	7.81513	5.11243	6.24825	4.2229	0	7.5764	4.23129	7.09454	9.90605	4.31746	4.47406	12.9796	6.16484	5.16252	2.88371	7.16717	3.61343	0.313146
CD44_1134	225.522	295.243	213.69	270.266	215.681	186.163	75.1054	85.1344	87.1733	77.7143	83.5158	79.5001	157.892	234.428	40.4306	81.3572	4.65956	3.35225e-06
CD48_19507	0	0	0	0	0	0	0	0	0	0	0	0	0	0	0	0	0	#DIV/0!
CD52_13919	0	0	0	0	0	0	0	0	0	0	0	0	0	0	0	0	0	#DIV/0!
CD55_1141	251.201	411.551	221.188	295.603	331.532	216.468	34.9082	37.2463	29.7182	37.418	29.8271	50.296	162.246	287.924	75.0366	36.569	7.5466	9.85283e-06
CD55_26211	0	0	0	0	0	0	0	0	0	0	0	0	0	0	0	0	0	#DIV/0!
CD55_28297	17.8632	65.1835	26.2426	16.8916	103.527	32.4703	3.17347	3.54727	1.98121	6.47619	0	3.2449	23.3834	43.6963	34.2283	3.07051	2.12045	0.0157861
CD58_1144	171.933	168.71	168.703	190.031	224.308	187.245	95.2041	92.229	85.1921	56.127	82.0245	71.3879	132.758	185.155	21.3403	80.3607	14.5264	1.67429e-06
CD69_11844	0	1.27811	3.74895	1.40763	0	2.16468	0	0	0	0	0	0	0.716615	1.43323	1.41638	0	0	0.0326189
CD74_19947	1.11645	0	0	0	0	0	0	0	0	0	0	0	0.0930373	0.186075	0.455788	0	0	0.340893
CD79A_11842	0	0	0	0	0	0	0	0	0	0	0	0	0	0	0	0	0	#DIV/0!
CD80_17693	0	0	0	0	0	0	0	0	0	0	0	0	0	0	0	0	0	#DIV/0!
CD86_28351	0	0	0	0	1.23246	0	0	0	0	0	0	0	0.102705	0.20541	0.503151	0	0	0.340893
CD8A_1152	0	0	0	0	0	0	0	0	0	0	0	0	0	0	0	0	0	#DIV/0!
CD97_1154	30.1441	17.8935	33.7405	35.1909	32.044	28.1409	107.898	102.871	126.797	118.011	64.1282	98.9696	66.319	29.5257	6.22589	103.112	21.6464	1.17414e-05
CDA_11848	0	0	0	2.81527	0	2.16468	69.8163	74.4926	71.3236	43.1746	92.464	82.745	36.583	0.829992	1.30217	72.336	16.5885	9.91401e-07
CDC16_21464	149.604	164.876	223.687	161.878	211.984	247.856	149.153	182.684	150.572	148.952	155.101	110.327	171.39	193.314	39.8835	149.465	23.1027	0.0420267
CDC20_1157	15.6303	8.94676	11.2468	7.03817	11.0922	9.74108	10.5782	10.6418	15.8497	29.5027	11.9308	16.2245	13.2019	10.6159	2.90242	15.788	7.16643	0.132349
CDC25A_1158	0	0	2.4993	1.40763	0	1.08234	1.05782	0	1.98121	0.719577	1.49135	1.62245	0.988475	0.831546	1.02475	1.1454	0.713692	0.551893
CDC25B_1161	52.473	29.3965	41.2384	50.6749	33.2765	37.882	16.9252	23.0572	31.6994	18.709	16.4049	25.9592	31.4747	40.8235	9.26411	22.1258	5.97772	0.0019672
CDC26_1162	135.09	139.314	107.47	106.98	140.501	123.387	68.7585	51.4354	69.3424	50.3704	49.2147	45.4287	90.6077	125.457	15.3645	55.7583	10.4954	3.47774e-06
CDC42_1168	1674.67	2171.51	1633.29	1763.77	2013.84	1627.84	834.623	787.494	814.278	652.656	745.677	793.379	1292.75	1814.15	226.713	771.351	65.329	7.64273e-07
CDC45_26987	4.46579	10.2249	2.4993	1.40763	3.69739	3.24703	7.40476	14.1891	23.7745	17.9894	31.3184	9.73471	10.8294	4.257	3.10486	17.4018	8.98528	0.00692157
CDC6_1177	3.34934	5.11243	9.9972	11.2611	9.8597	9.74108	26.4456	17.7363	29.7182	35.9788	20.879	16.2245	16.3586	8.22014	3.18714	24.4971	7.61736	0.000693325
CDC7_19277	4.46579	0	2.4993	2.81527	4.92985	2.16468	10.5782	7.09454	3.96242	9.3545	8.94813	8.11226	5.41041	2.81248	1.76887	8.00835	2.30282	0.00137097
CDCA3_19307	23.4454	29.3965	19.9944	8.44581	23.4168	7.5764	22.2143	24.8309	17.8309	25.9048	23.8617	24.3368	20.9379	18.7125	8.82881	23.1632	2.88085	0.267637
CDCA3_26988	1.11645	3.83433	2.4993	2.81527	3.69739	2.16468	9.52041	8.86817	9.90605	20.8677	10.4395	8.11226	6.98679	2.6879	1.01276	11.2857	4.76374	0.00150297
CDCA4_1183	1.11645	3.83433	3.74895	4.2229	3.69739	1.08234	2.11565	7.09454	3.96242	3.59788	4.47406	1.62245	3.38078	2.95039	1.44563	3.81117	1.94698	0.404976
CDCA5_1184	0	1.27811	2.4993	4.2229	2.46493	5.41171	11.6361	5.3209	5.94363	12.9524	4.47406	9.73471	5.49489	2.64616	1.95256	8.34362	3.57453	0.00647754
CDCA7_12449	1.11645	1.27811	2.4993	0	0	0	0	0	1.98121	3.59788	1.49135	0	0.997025	0.815643	1.0134	1.17841	1.46712	0.62902
CDCA8_1185	0	0	1.24965	0	0	2.16468	0	0	1.98121	2.87831	1.49135	1.62245	0.948972	0.569056	0.927851	1.32889	1.1376	0.233579
CDH1_1186	581.669	718.297	501.11	817.836	708.666	425.361	57.1225	14.1891	35.6618	18.709	14.9135	27.5817	326.76	625.49	148.304	28.0296	16.464	1.89849e-06
CDH2_25558	0	2.55622	0	0	0	0	262.34	413.257	376.43	371.302	372.839	274.194	172.743	0.426036	1.04357	345.06	61.5787	8.28766e-08
CDH3_1191	16.7467	17.8935	13.7461	14.0763	13.5571	23.8115	0	0	0	0	0	0	8.31928	16.6386	3.9361	0	0	1.15413e-06
CDH5_16945	0	0	0	0	0	0	0	0	0	0	0	0	0	0	0	0	0	#DIV/0!
CDK1_1196	23.4454	21.7278	26.2426	30.968	35.7414	23.8115	74.0476	65.6245	47.5491	103.619	80.5331	85.99	51.6083	26.9895	5.35401	76.2272	18.9935	0.000113916
CDK19_1201	14.5138	10.2249	17.4951	22.5222	23.4168	31.3879	6.34694	23.0572	13.8685	12.2328	25.353	25.9592	18.8649	19.9268	7.47816	17.803	8.11028	0.647351
CDK2_1202	12.2809	8.94676	9.9972	14.0763	12.3246	11.9058	16.9252	23.0572	23.7745	24.4656	5.96542	12.9796	14.7249	11.5886	1.83425	17.8613	7.37293	0.0707073
CDK4_1203	658.704	605.823	551.096	553.201	664.297	531.43	211.565	218.157	200.102	214.434	235.634	254.725	408.264	594.092	57.7727	222.436	19.5759	3.67058e-08
CDK5_1206	83.7335	33.2308	38.7391	50.6749	64.0881	66.0229	62.4116	70.9454	61.4175	41.7355	49.2147	61.6532	56.9889	56.0816	18.8664	57.8963	10.5235	0.8411
CDK5R1_1209	6.69868	6.39054	8.74755	11.2611	3.69739	6.49405	5.28912	5.3209	15.8497	8.63492	7.45677	3.2449	7.4238	7.21488	2.55183	7.63272	4.44171	0.845642
CDK6_1213	22.3289	15.3373	23.7433	25.3374	18.4869	28.1409	48.6599	26.6045	21.7933	35.2593	20.879	19.4694	25.5034	22.2291	4.65649	28.7776	11.3124	0.219098
CDK7_1216	311.489	339.977	278.672	287.158	354.949	245.692	78.2789	62.0772	63.3987	57.5661	74.5677	74.6328	185.705	302.989	40.6575	68.4203	8.44798	7.57612e-08
CDKN1A_1219	5.58224	2.55622	4.9986	14.0763	3.69739	6.49405	7.40476	8.86817	0	12.2328	13.4222	6.48981	7.15188	6.23414	4.08611	8.06962	4.78908	0.491452
CDKN1B_1222	98.2474	159.764	96.223	104.165	82.575	99.5755	26.4456	60.3036	57.4551	38.8572	82.0245	56.7858	80.2018	106.758	26.9671	53.6453	19.1447	0.00280269
CDKN2A_28291	0	0	0	0	2.46493	0	3.17347	0	3.96242	0.719577	1.49135	4.86736	1.38993	0.410821	1.0063	2.36903	1.92515	0.0517275
CDKN3_17690	112.761	79.2427	79.9776	53.4901	92.4347	53.0348	136.459	177.363	237.745	179.894	234.143	230.388	138.911	78.4902	22.9987	199.332	41.1468	9.14868e-05
CDT1_21099	20.096	29.3965	13.7461	15.484	23.4168	9.74108	35.966	47.8881	43.5866	47.4921	76.0591	55.1634	34.8363	18.6468	7.12377	51.0259	13.7714	0.000453764
CEBPA_1240	0	1.27811	1.24965	2.81527	0	0	45.4864	33.699	21.7933	11.5132	35.7925	24.3368	14.8304	0.890505	1.12809	28.7702	11.9931	0.000206906
CEBPB_10745	37.9592	52.4024	19.9944	29.5603	19.7194	8.65874	121.65	150.759	144.628	115.852	178.963	111.949	82.6746	28.0491	15.5166	137.3	25.7613	4.58167e-06
CEBPD_1242	70.3362	26.8403	73.7293	68.9741	36.9739	45.4584	74.0476	90.4553	81.2296	61.8836	62.6369	63.2756	62.9867	53.7187	19.9016	72.2548	11.7959	0.0780998
CEBPZ_1245	380.708	515.078	503.609	371.616	421.502	437.266	166.078	129.475	97.0793	174.138	123.782	103.837	285.347	438.297	60.3438	132.398	31.6937	6.63106e-07
CEL_26356	0	0	0	2.81527	2.46493	5.41171	1.05782	0	7.92484	0.719577	0	1.62245	1.83472	1.78198	2.20161	1.88745	3.02316	0.946291
CENPA_1247	5.58224	1.27811	1.24965	4.2229	1.23246	0	7.40476	8.86817	9.90605	8.63492	4.47406	4.86736	4.81006	2.26089	2.14656	7.35922	2.23277	0.00239158
CENPE_1249	0	0	1.24965	1.40763	3.69739	0	1.05782	1.77363	0	1.43915	1.49135	1.62245	1.14492	1.05911	1.44799	1.23074	0.648714	0.796427
CENPF_1252	4.46579	2.55622	6.24825	7.03817	2.46493	1.08234	13.7517	8.86817	15.8497	30.9418	20.879	12.9796	10.5938	3.97595	2.34317	17.2117	7.78866	0.00257556
CENPH_11358	31.2605	51.1243	18.7447	15.484	27.1142	27.0586	42.3129	31.9254	33.6806	59.0053	38.7752	38.9388	34.6187	28.4644	12.5543	40.773	9.70284	0.0865956
CENPK_14270	87.0829	127.811	82.4769	56.3054	119.549	56.2818	48.6599	47.8881	59.4363	115.132	111.852	71.3879	81.9886	88.2511	30.4033	75.726	30.4946	0.49246
CENPW_1256	65.8704	53.6806	47.4867	35.1909	36.9739	34.635	78.2789	111.739	108.967	61.8836	102.903	118.439	71.3373	45.6396	12.5118	97.0351	22.0842	0.000570125
CEP55_20707	31.2605	16.6154	11.2468	16.8916	6.16231	5.41171	23.2721	7.09454	9.90605	47.4921	20.879	9.73471	17.1639	14.5981	9.52627	19.7297	15.1041	0.497551
CEP57_1257	73.6855	126.533	58.7335	70.3817	69.0179	64.9405	41.2551	46.1145	27.7369	39.5767	40.2666	40.5613	58.2336	77.2153	24.7015	39.2519	6.10822	0.00442901
CERK_1258	0	0	0	2.81527	0	0	0	0	0	0	0	0	0.234606	0.469212	1.14933	0	0	0.340893
CES1_1259	1.11645	0	0	0	0	0	5063.8	3153.52	2732.09	2065.91	2175.89	2240.61	1452.74	0.186075	0.455788	2905.3	1133.95	9.19604e-05
CES2_13386	13.3974	19.1716	9.9972	25.3374	8.62724	19.4822	50.7755	49.6618	45.5678	17.9894	19.3876	27.5817	25.5814	16.0022	6.42709	35.1606	15.2545	0.017699
CETN3_1262	0	0	1.24965	0	1.23246	0	0	1.77363	0	0	0	1.62245	0.48985	0.413685	0.640902	0.566014	0.878168	0.738546
CETN3_27006	32.377	23.006	27.4923	33.7832	32.044	25.9762	20.0986	26.6045	27.7369	32.381	20.879	35.6939	28.1727	29.1131	4.26187	27.2323	6.16459	0.552467
CETN3_28289	43.5414	23.006	29.9916	53.4901	25.8817	41.129	31.7347	26.6045	29.7182	27.3439	8.94813	25.9592	30.6124	36.1733	11.8003	25.0514	8.17622	0.0869576
CFH_27007	2.23289	2.55622	3.74895	4.2229	1.23246	7.5764	1720.02	1074.82	911.357	1060.66	642.774	663.583	507.899	3.59497	2.22645	1012.2	393.817	9.22186e-05
CFL2_15015	12.2809	14.0592	7.4979	16.8916	25.8817	8.65874	10.5782	15.9627	11.8873	13.672	8.94813	9.73471	13.0044	14.2117	6.67882	11.7972	2.63557	0.429307
CFL2_27008	18.9796	5.11243	6.24825	7.03817	14.7896	6.49405	22.2143	31.9254	27.7369	23.746	25.353	27.5817	18.1016	9.77701	5.69742	26.4262	3.44586	0.000111958
CFLAR_1269	17.8632	12.7811	27.4923	30.968	14.7896	24.8939	26.4456	24.8309	33.6806	32.381	25.353	27.5817	24.9217	21.4647	7.36664	28.3788	3.74812	0.0676158
CFLAR_1270	5.58224	6.39054	9.9972	5.63054	14.7896	9.74108	13.7517	7.09454	7.92484	10.7937	1.49135	4.86736	8.17122	8.68852	3.58675	7.65391	4.3167	0.661226
CGA_1272	0	0	0	2.81527	0	0	0	0	0	0.719577	0	0	0.294571	0.469212	1.14933	0.119929	0.293766	0.487296
CGN_24274	4.46579	10.2249	8.74755	4.2229	3.69739	6.49405	8.46259	1.77363	1.98121	1.43915	5.96542	3.2449	5.05995	6.30876	2.67897	3.81115	2.81865	0.146735
CGRRF1_1278	7.81513	2.55622	3.74895	8.44581	11.0922	10.8234	4.23129	8.86817	3.96242	5.75661	2.98271	4.86736	6.26252	7.41362	3.56116	5.11143	2.05987	0.200437
CHAC1_1279	3.34934	2.55622	1.24965	7.03817	4.92985	0	0	0	1.98121	0.719577	0	1.62245	1.95387	3.18721	2.53786	0.72054	0.889974	0.0484552
CHAC2_20593	27.9112	17.8935	27.4923	28.1527	19.7194	15.1528	13.7517	7.09454	17.8309	15.1111	8.94813	6.48981	17.129	22.7203	5.81031	11.5377	4.67342	0.00429225
CHAT_28271	0	0	0	0	0	0	0	0	0	0	0	0	0	0	0	0	0	#DIV/0!
CHEK1_1288	118.343	173.823	116.217	98.5344	140.501	122.305	50.7755	42.5672	57.4551	69.799	62.6369	60.0307	92.749	128.287	26.0316	57.2107	9.5054	9.11448e-05
CHEK2_1289	0	0	0	5.63054	0	0	2.11565	1.77363	5.94363	3.59788	0	1.62245	1.72365	0.938423	2.29866	2.50887	2.03759	0.238949
CHERP_1290	30.1441	31.9527	23.7433	38.0061	29.5791	18.3998	16.9252	7.09454	3.96242	11.5132	5.96542	6.48981	18.648	28.6375	6.79237	8.65843	4.75273	0.000150386
CHIC2_1295	66.9868	61.3492	69.9804	77.4199	67.7854	46.5407	33.8503	33.699	15.8497	20.8677	16.4049	21.0919	44.3188	65.0104	10.4388	23.6273	8.15658	1.73496e-05
CHKA_14315	78.1513	103.527	87.4755	56.3054	128.176	91.9991	53.949	44.3409	47.5491	76.9947	32.8098	55.1634	71.3701	90.939	24.171	51.8011	14.7312	0.00692291
CHMP2B_1301	20.096	7.66865	13.7461	18.2993	18.4869	10.8234	22.2143	23.0572	29.7182	11.5132	4.47406	4.86736	15.4137	14.8534	4.93253	15.9741	10.5216	0.818028
CHMP4A_1304	706.711	895.954	412.384	522.233	571.863	457.831	96.2619	78.0399	59.4363	91.3863	56.6715	69.7654	334.878	594.496	179.469	75.2602	16.34	3.46682e-05
CHMP4C_11853	6.69868	8.94676	8.74755	5.63054	12.3246	3.24703	5.28912	5.3209	1.98121	2.87831	4.47406	1.62245	5.59677	7.5992	3.13344	3.59434	1.65109	0.0197969
CHMP6_1311	36.8428	23.006	11.2468	29.5603	25.8817	9.74108	11.6361	5.3209	1.98121	5.75661	5.96542	12.9796	14.9932	22.7131	10.549	7.2733	4.1815	0.00758124
CHN1_1312	0	1.27811	0	0	0	0	6.34694	5.3209	1.98121	3.59788	1.49135	6.48981	2.20885	0.213018	0.521786	4.20468	2.17859	0.001411
CHP1_1319	34.6099	29.3965	34.9902	32.3756	22.1843	32.4703	63.4694	83.3608	91.1357	74.836	74.5677	69.7654	53.5968	31.0045	4.76013	76.1892	9.8219	1.39853e-06
CHRNA2_1325	0	0	1.24965	0	0	0	0	0	0	0	0	0	0.104137	0.208275	0.510167	0	0	0.340893
CHRNA4_1328	0	0	0	0	0	0	0	0	0	0	0	0	0	0	0	0	0	#DIV/0!
CHRNB2_23007	0	0	0	0	0	0	0	0	0	0	0	0	0	0	0	0	0	#DIV/0!
CHST11_28342	22.3289	25.5622	34.9902	29.5603	22.1843	33.5526	15.8673	12.4154	5.94363	11.5132	20.879	12.9796	20.6481	28.0298	5.55067	13.2664	4.94407	0.000656512
CHST13_28284	0	0	0	0	0	0	0	0	0	0	0	0	0	0	0	0	0	#DIV/0!
CHUK_1342	10.048	19.1716	17.4951	16.8916	16.022	15.1528	25.3878	19.51	19.8121	25.1852	26.8444	27.5817	19.9252	15.7969	3.13005	24.0535	3.51941	0.00157618
CIAPIN1_1343	11.1645	8.94676	8.74755	16.8916	14.7896	7.5764	6.34694	5.3209	3.96242	4.31746	4.47406	6.48981	8.25233	11.3527	3.72459	5.15193	1.07864	0.00288024
CIB1_16624	395.222	204.497	346.153	413.845	367.274	313.879	227.432	312.16	225.858	107.217	228.177	210.919	279.386	340.145	75.2694	218.627	65.4843	0.0137256
CIDEC_20342	0	0	0	0	0	0	238.01	248.309	291.238	197.884	286.34	267.705	127.457	0	0	254.914	34.7921	6.17079e-09
CIRBP_1351	17.8632	10.2249	6.24825	9.85344	2.46493	5.41171	3.17347	8.86817	17.8309	7.19577	11.9308	16.2245	9.77417	8.67773	5.35381	10.8706	5.56766	0.502637
CISD1_1354	33.4934	15.3373	33.7405	36.5985	16.022	34.635	28.5612	56.7563	61.4175	26.6243	58.1628	45.4287	37.2315	28.3045	9.84224	46.1585	15.369	0.0375529
CITED2_21729	12.2809	7.66865	8.74755	2.81527	6.16231	4.32937	6.34694	3.54727	5.94363	1.43915	7.45677	4.86736	5.9671	7.00068	3.36853	4.93352	2.16894	0.234952
CKS1B_1362	43.5414	35.787	38.7391	43.6367	69.0179	47.6231	30.6769	53.209	63.3987	24.4656	71.585	50.296	47.6647	46.3909	11.8338	48.9385	18.3	0.780452
CKS2_19000	295.859	176.379	314.912	209.738	277.304	272.75	320.52	555.147	481.434	618.836	748.66	652.226	410.314	257.824	53.392	562.804	149.036	0.000817879
CLDN2_15999	238.92	359.148	316.161	320.941	475.731	398.302	4.23129	7.09454	11.8873	5.03704	10.4395	8.11226	179.667	351.534	80.6711	7.80031	2.98789	1.07929e-06
CLDN3_28314	0	0	0	0	0	0	0	0	0	0	0	0	0	0	0	0	0	#DIV/0!
CLDN7_21042	0	0	0	0	0	0	7.40476	1.77363	5.94363	1.43915	2.98271	1.62245	1.76386	0	0	3.52772	2.53906	0.00673388
CLEC4A_11353	0	1.27811	3.74895	1.40763	0	2.16468	2.11565	0	1.98121	1.43915	1.49135	0	1.30223	1.43323	1.41638	1.17123	0.945073	0.714117
CLEC7A_13828	0	0	0	0	0	0	0	0	0	0	0	1.62245	0.135204	0	0	0.270409	0.662363	0.340893
CLEC7A_27023	0	0	0	0	0	0	0	0	0	0	0	0	0	0	0	0	0	#DIV/0!
CLIC4_1388	846.267	999.481	799.776	823.466	847.934	738.157	351.197	305.065	235.764	301.503	240.108	240.123	560.737	842.514	86.9042	278.96	47.5217	7.07164e-08
CLK1_27025	63.6375	44.7338	63.7321	68.9741	56.6933	72.5169	59.2381	47.8881	53.4927	30.9418	41.7579	56.7858	55.0327	61.7146	9.90677	48.3507	10.6101	0.0477682
CLK1_28270	0	1.27811	3.74895	2.81527	1.23246	0	0	0	1.98121	0	0	0	0.921333	1.51247	1.51047	0.330202	0.808826	0.121875
CLK2_21215	89.3158	143.148	91.2244	74.6046	93.6672	108.234	50.7755	44.3409	65.38	46.0529	53.6888	61.6532	76.8405	100.032	23.6886	53.6485	8.41763	0.00110935
CLPX_1399	17.8632	34.5089	29.9916	36.5985	36.9739	30.3056	29.619	5.3209	35.6618	28.7831	11.9308	8.11226	25.4725	31.0403	7.11912	19.9047	12.9369	0.0944751
CLSTN1_1400	219.94	394.936	312.412	287.158	257.585	267.339	42.3129	69.1717	67.3612	51.8095	62.6369	51.9185	173.715	289.895	59.9908	57.5351	10.5265	2.94767e-06
CLTB_1402	771.465	806.486	511.107	657.365	703.736	462.16	231.663	166.722	170.384	190.688	208.79	191.449	422.668	652.053	139.092	193.283	24.3042	1.23219e-05
CLTC_1405	235.57	218.557	264.926	244.928	209.519	229.457	272.918	255.403	309.069	280.635	150.627	264.46	244.672	233.826	19.6804	255.519	54.5591	0.381159
CLU_1406	0	0	0	0	0	0	0	0	3.96242	2.15873	0	1.62245	0.6453	0	0	1.2906	1.61241	0.0783566
CLU_15548	2.23289	1.27811	0	2.81527	0	0	70.8742	133.023	79.2484	35.9788	83.5158	68.143	39.7591	1.05438	1.25498	78.4638	31.5338	0.000130659
CMPK2_15212	1.11645	2.55622	0	1.40763	3.69739	2.16468	0	0	0	0	0	0	0.911864	1.82373	1.27771	0	0	0.0057625
CMSS1_22063	33.4934	49.8462	41.2384	45.0443	41.9037	40.0467	31.7347	42.5672	25.7557	35.2593	22.3703	38.9388	37.3499	41.9288	5.43263	32.771	7.72867	0.0389767
CMTM2_15310	0	0	0	0	0	0	0	0	0	0	0	0	0	0	0	0	0	#DIV/0!
CNDP2_1408	0	1.27811	0	0	0	0	0	0	0	0	0	0	0.106509	0.213018	0.521786	0	0	0.340893
CNKSR3_10480	97.1309	155.929	153.707	122.464	130.641	154.775	72.9898	62.0772	57.4551	59.0053	40.2666	43.8062	95.854	135.775	23.6036	55.9334	12.1073	2.39079e-05
CNN1_12800	0	0	0	0	0	0	0	0	0	0	0	0	0	0	0	0	0	#DIV/0!
CNN3_11840	2622.53	3225.95	2388.08	2290.22	2606.66	2573.81	1438.64	1415.36	1269.96	1233.35	1428.72	1145.45	1969.89	2617.88	326.19	1321.91	122.838	3.71859e-06
CNOT4_1427	51.3566	67.7397	92.4741	56.3054	101.062	100.658	57.1225	74.4926	61.4175	59.0053	64.1282	37.3164	68.5898	78.2659	22.5393	58.9138	12.2133	0.0941835
CNPY2_28229	0	0	0	0	0	0	0	0	0	0	0	0	0	0	0	0	0	#DIV/0!
CNPY3_1433	77.0349	61.3492	52.4853	74.6046	81.3425	59.5288	31.7347	37.2463	35.6618	20.8677	20.879	27.5817	48.3597	67.7242	11.4849	28.9952	7.1268	3.63332e-05
COA6_1437	74.802	69.0179	54.9846	87.2734	51.7634	54.1171	70.8742	30.1518	47.5491	41.7355	35.7925	50.296	55.6964	65.3264	14.1537	46.0665	14.2344	0.0406265
COASY_1438	55.8224	24.2841	31.2412	36.5985	39.4388	48.7054	35.966	31.9254	57.4551	48.9312	34.3012	27.5817	39.3542	39.3484	11.4819	39.3601	11.4031	0.998622
COG2_1441	25.6783	35.787	21.244	19.7069	43.1362	23.8115	34.9082	12.4154	17.8309	24.4656	16.4049	22.7143	24.8419	28.2273	9.23888	21.4566	7.89922	0.202355
COG7_1450	0	1.27811	1.24965	1.40763	0	0	0	0	0	0	0	1.62245	0.463154	0.655899	0.720472	0.270409	0.662363	0.357383
COIL_23990	101.597	192.994	126.215	108.388	131.873	122.305	62.4116	37.2463	21.7933	61.164	32.8098	29.2041	85.6667	130.562	32.6107	40.7715	17.0525	0.000136294
COL10A1_1457	0	0	0	0	0	0	0	0	0	0	0	0	0	0	0	0	0	#DIV/0!
COL11A1_12599	1.11645	1.27811	2.4993	1.40763	0	3.24703	1.05782	0	0	0.719577	0	0	0.943826	1.59142	1.13626	0.296233	0.471223	0.0274586
COL12A1_1461	12.2809	38.3433	12.4965	2.81527	13.5571	20.5645	96.2619	72.719	91.1357	127.365	89.4813	92.4798	55.7917	16.6763	12.0268	94.9071	17.873	4.59731e-06
COL15A1_25820	0	0	0	0	0	0	0	0	0	0	0	0	0	0	0	0	0	#DIV/0!
COL16A1_11319	0	0	0	0	0	0	4.23129	5.3209	1.98121	3.59788	5.96542	4.86736	2.16367	0	0	4.32734	1.41476	2.08117e-05
COL1A1_1466	10.048	15.3373	2.4993	4.2229	11.0922	7.5764	2.11565	5.3209	7.92484	4.31746	2.98271	6.48981	6.66062	8.46268	4.71192	4.85856	2.17311	0.119705
COL1A2_20081	0	0	0	0	0	0	0	0	0	0.719577	0	0	0.0599647	0	0	0.119929	0.293766	0.340893
COL3A1_26690	0	0	0	0	0	0	12.6939	10.6418	3.96242	11.5132	7.45677	6.48981	4.39649	0	0	8.79299	3.36034	7.73706e-05
COL4A1_1472	605.114	1017.37	723.547	713.671	656.903	658.064	10.5782	30.1518	19.8121	17.2698	17.8963	16.2245	373.884	729.112	147.65	18.6555	6.43662	3.48929e-07
COL4A2_1473	126.159	164.876	252.429	209.738	167.615	295.479	20.0986	47.8881	35.6618	23.0265	25.353	17.847	115.514	202.716	62.6909	28.3125	11.4098	5.33637e-05
COL4A3BP_1476	36.8428	60.0711	39.9888	46.452	45.6011	51.9524	33.8503	31.9254	31.6994	27.3439	22.3703	16.2245	37.0268	46.818	8.36379	27.2356	6.79119	0.00123093
COL5A1_1480	0	0	0	0	0	0	10.5782	14.1891	13.8685	22.3069	17.8963	14.6021	7.78675	0	0	15.5735	4.03618	2.6597e-06
COL5A2_1483	0	1.27811	1.24965	1.40763	1.23246	1.08234	2.11565	5.3209	3.96242	2.87831	1.49135	4.86736	2.24052	1.0417	0.520811	3.43933	1.53067	0.00459449
COL6A3_13292	0	0	0	0	0	0	1.05782	0	3.96242	2.15873	0	0	0.598248	0	0	1.1965	1.60563	0.097921
COL8A2_11859	0	1.27811	0	0	0	0	0	0	0	0	0	0	0.106509	0.213018	0.521786	0	0	0.340893
COMT_20113	204.31	256.9	156.206	192.846	172.545	128.799	86.7415	120.607	130.76	66.2011	153.61	120.061	149.132	185.268	44.1506	112.997	31.4704	0.00850118
COPA_11179	12.2809	24.2841	21.244	16.8916	17.2545	10.8234	22.2143	28.3781	29.7182	25.9048	8.94813	30.8266	20.7307	17.1298	5.12767	24.3317	8.13859	0.0965526
COPB2_1491	16.7467	19.1716	28.7419	36.5985	11.0922	15.1528	30.6769	21.2836	25.7557	20.8677	19.3876	21.0919	22.2139	21.2506	9.55681	23.1772	4.25495	0.661531
COPS5_1497	203.193	146.982	136.212	154.84	158.988	106.07	90.9728	39.0199	49.5303	56.8466	31.3184	43.8062	101.482	151.047	31.8002	51.9157	21.0322	8.15117e-05
COPS7A_1498	2.23289	1.27811	0	0	2.46493	1.08234	1.05782	0	0	0	0	0	0.676341	1.17638	1.05485	0.176304	0.431855	0.0571447
COPZ1_1499	116.111	70.296	138.711	136.541	117.084	116.893	61.3537	56.7563	75.286	39.5767	70.0937	76.2552	89.5797	115.939	24.6111	63.2203	13.907	0.00102921
COQ5_1506	37.9592	39.6214	39.9888	57.713	32.044	40.0467	42.3129	35.4727	25.7557	12.2328	26.8444	47.0511	36.4202	41.2288	8.62901	31.6116	12.652	0.155007
CORO1A_1507	0	0	0	0	0	0	0	0	0	0	0	0	0	0	0	0	0	#DIV/0!
COX6B1_1519	113.878	51.1243	96.223	114.018	56.6933	106.07	59.2381	78.0399	95.0981	49.6508	73.0764	64.8981	79.834	89.6677	28.5096	70.0002	15.8742	0.170629
COX6C_1522	0	0	0	0	0	0	0	0	0	0	0	0	0	0	0	0	0	#DIV/0!
COX8A_19058	251.201	150.817	152.457	244.928	118.316	125.552	173.483	244.762	257.557	112.254	277.392	277.439	198.847	173.879	59.0595	223.815	66.787	0.200063
CPA3_25077	0	0	0	0	0	0	0	0	0	0	0	0	0	0	0	0	0	#DIV/0!
CPNE3_1532	193.145	324.64	378.644	188.623	341.392	310.632	118.476	111.739	116.891	125.926	74.5677	129.796	201.206	289.513	79.726	112.899	19.864	0.00036528
CPOX_28209	33.4934	28.1184	32.4909	30.968	24.6493	18.3998	37.0238	42.5672	39.6242	34.5397	28.3357	42.1837	32.6995	28.02	5.70188	37.3791	5.3854	0.015223
CPS1_15784	0	2.55622	2.4993	2.81527	3.69739	2.16468	136.459	136.57	85.1921	37.418	64.1282	64.8981	44.8665	2.28881	1.2354	87.4442	40.9279	0.000468013
CPSF4_1539	8.93158	7.66865	8.74755	11.2611	3.69739	9.74108	15.8673	8.86817	21.7933	15.8307	14.9135	24.3368	12.6381	8.34122	2.56968	16.935	5.47556	0.00591903
CPSF4L_20003	0	0	0	0	0	0	0	0	0	0	0	0	0	0	0	0	0	#DIV/0!
CR1L_19139	0	0	0	0	0	0	0	0	0	0	0	0	0	0	0	0	0	#DIV/0!
CREB1_28364	34.6099	58.793	39.9888	32.3756	60.3907	48.7054	22.2143	19.51	17.8309	22.3069	8.94813	17.847	31.96	45.8106	12.0777	18.1095	4.9093	0.000398661
CREBBP_1553	2.23289	2.55622	0	0	1.23246	1.08234	4.23129	3.54727	7.92484	4.31746	7.45677	6.48981	3.42261	1.18399	1.07699	5.66124	1.86299	0.000466451
CREG1_1558	133.974	88.1895	91.2244	181.585	101.062	91.9991	202.044	159.627	140.666	109.376	98.4294	124.929	126.925	114.672	36.879	139.179	37.7471	0.281854
CRELD2_1561	15.6303	10.2249	7.4979	7.03817	9.8597	3.24703	72.9898	54.9827	57.4551	71.9577	29.8271	61.6532	33.5303	8.91632	4.13182	58.1443	15.7216	2.26735e-05
CREM_13826	30.1441	28.1184	26.2426	30.968	45.6011	47.6231	32.7925	39.0199	33.6806	25.1852	38.7752	40.5613	34.8927	34.7829	9.33089	35.0025	5.73209	0.961794
CRIM1_10788	870.829	1864.76	1253.4	983.937	1387.75	1250.11	505.639	571.11	497.284	708.064	857.529	480.246	935.888	1268.46	349.122	603.312	150.042	0.00159222
CRISP3_20727	0	0	0	0	0	0	2.11565	1.77363	9.90605	0.719577	4.47406	3.2449	1.85282	0	0	3.70565	3.29925	0.0204356
CRISP3_28339	0	0	0	0	0	0	2.11565	0	1.98121	0	0	0	0.341405	0	0	0.68281	1.05866	0.145219
CRK_1571	16.7467	19.1716	18.7447	22.5222	18.4869	9.74108	7.40476	12.4154	7.92484	6.47619	11.9308	19.4694	14.2529	17.5689	4.2727	10.9369	4.84612	0.0306795
CRKL_1574	13.3974	20.4497	29.9916	21.1145	24.6493	42.2114	24.3299	40.7936	39.6242	39.5767	32.8098	34.0715	30.2516	25.3023	9.91105	35.201	6.2476	0.0653322
CRNDE_28397	0	0	0	0	0	0	0	0	0	0	0	0	0	0	0	0	0	#DIV/0!
CRP_15847	0	0	0	0	0	0	3.17347	0	1.98121	0.719577	1.49135	6.48981	1.15462	0	0	2.30924	2.31777	0.0348206
CRTAM_28356	0	0	0	0	0	0	0	0	0	0	0	0	0	0	0	0	0	#DIV/0!
CRTAP_28374	1237.02	1169.47	1118.44	1057.13	1158.51	1189.49	829.333	1078.37	903.432	1005.97	1145.36	945.889	1069.87	1155.01	61.7318	984.726	116.006	0.00991707
CRY1_15619	112.761	136.758	157.456	105.573	154.058	136.375	62.4116	42.5672	53.4927	60.4445	68.6023	53.5409	95.3366	133.83	21.0939	56.8432	9.03534	9.2993e-06
CRYAB_1582	14.5138	0	8.74755	26.7451	6.16231	5.41171	11.6361	0	9.90605	4.31746	1.49135	4.86736	7.81656	10.2634	9.35633	5.36971	4.58433	0.276709
CRYAB_17511	64.7539	26.8403	36.2398	88.681	39.4388	51.9524	19.0408	39.0199	63.3987	7.19577	50.706	58.4083	45.473	51.3177	22.559	39.6283	22.4344	0.389289
CRYZ_1586	332.701	256.9	223.687	302.641	297.023	186.163	302.537	122.381	184.253	85.6296	34.3012	90.8573	201.59	266.519	54.7716	136.66	95.0406	0.0158389
CS_24503	15.6303	17.8935	19.9944	22.5222	16.022	15.1528	11.6361	37.2463	33.6806	17.2698	20.879	17.847	20.4812	17.8692	2.89727	23.0931	10.0996	0.251233
CSF1_1590	0	0	0	0	0	0	0	1.77363	0	0	0	1.62245	0.283007	0	0	0.566014	0.878168	0.145463
CSF1R_25745	0	0	0	0	0	0	0	0	0	0	0	0	0	0	0	0	0	#DIV/0!
CSF1R_27064	0	0	0	0	0	0	0	0	0	0	0	0	0	0	0	0	0	#DIV/0!
CSF2_24536	0	0	0	1.40763	1.23246	1.08234	0	0	0	0	0	0	0.310203	0.620407	0.687377	0	0	0.0514876
CSF2RB_23809	0	0	0	0	0	0	0	0	0	0	0	0	0	0	0	0	0	#DIV/0!
CSF3_1592	0	0	0	0	0	0	0	0	0	0	0	0	0	0	0	0	0	#DIV/0!
CSF3R_25969	0	0	0	0	0	0	0	0	0	0	0	0	0	0	0	0	0	#DIV/0!
CSK_27067	0	0	0	0	1.23246	0	1.05782	0	0	0.719577	0	0	0.250822	0.20541	0.503151	0.296233	0.471223	0.753553
CSNK1A1_27068	149.604	247.953	187.447	164.693	230.471	194.822	43.3708	54.9827	49.5303	49.6508	44.7406	50.296	122.297	195.832	37.668	48.7619	4.18729	2.52593e-06
CSNK1E_1602	10.048	2.55622	2.4993	12.6687	3.69739	8.65874	6.34694	5.3209	21.7933	6.47619	2.98271	6.48981	7.46152	6.68806	4.34748	8.23498	6.77658	0.648003
CSNK2A2_1609	23.4454	21.7278	18.7447	21.1145	24.6493	11.9058	7.40476	7.09454	9.90605	12.2328	8.94813	3.2449	14.2016	20.2646	4.56916	8.13853	3.03706	0.000295573
CSRNP1_22653	88.1993	117.586	97.4727	102.757	92.4347	79.011	56.0646	74.4926	43.5866	48.9312	44.7406	56.7858	75.1719	96.2435	13.2334	54.1003	11.4173	0.000149788
CSRP1_1611	18.9796	14.0592	33.7405	33.7832	22.1843	30.3056	10.5782	14.1891	15.8497	10.0741	16.4049	24.3368	20.3738	25.5087	8.29474	15.2388	5.17694	0.0277565
CST1_11926	0	0	0	0	0	0	0	0	0	0	0	0	0	0	0	0	0	#DIV/0!
CTCF_19656	6.69868	6.39054	9.9972	14.0763	7.39478	3.24703	0	1.77363	11.8873	5.75661	8.94813	12.9796	7.42915	7.96743	3.69176	6.89088	5.31462	0.692221
CTGF_17007	84.85	130.367	67.4811	84.4581	73.9478	32.4703	353.313	391.973	239.726	247.534	390.735	264.46	196.776	78.929	31.7042	314.624	71.9718	2.47973e-05
CTNNAL1_1630	99.3638	140.592	88.7251	98.5344	131.873	95.2461	49.7177	23.0572	41.6054	38.8572	31.3184	40.5613	73.2877	109.056	21.5585	37.5195	9.21024	2.12431e-05
CTNNB1_1633	202.077	328.474	303.665	209.738	336.462	320.373	357.544	361.821	287.276	299.344	274.409	275.817	296.417	283.465	61.0975	309.369	40.0216	0.405362
CTNND1_27079	21.2125	90.7457	28.7419	21.1145	27.1142	29.2232	16.9252	17.7363	7.92484	17.2698	26.8444	11.3572	26.3508	36.3587	26.8854	16.343	6.46749	0.106628
CTPS1_16302	34.6099	60.0711	51.2356	30.968	56.6933	53.0348	26.4456	24.8309	37.643	35.9788	35.7925	22.7143	39.1681	47.7688	12.0513	30.5675	6.60632	0.0119256
CTSD_1642	269.064	125.255	198.694	270.266	150.36	239.198	158.673	188.005	176.328	159.026	168.523	189.827	191.102	208.806	61.3693	173.397	13.7039	0.197853
CTSG_1643	0	0	0	0	0	0	0	0	0	0	0	0	0	0	0	0	0	#DIV/0!
CTSL1_1647	13.3974	3.83433	12.4965	7.03817	3.69739	5.41171	20.0986	7.09454	9.90605	15.1111	7.45677	12.9796	9.87685	7.64591	4.29156	12.1078	5.00492	0.128364
CTSS_25157	202.077	331.03	271.174	261.82	373.436	258.68	42.3129	31.9254	33.6806	25.1852	35.7925	32.449	158.297	283.036	60.3557	33.5576	5.57953	1.47496e-06
CTTN_1650	33.4934	56.2368	39.9888	53.4901	41.9037	45.4584	27.5034	19.51	15.8497	20.1482	17.8963	21.0919	32.7142	45.0952	8.55106	20.3332	3.96837	7.49854e-05
CTTNBP2_13527	29.0276	42.1776	37.4895	29.5603	27.1142	38.9643	0	1.77363	0	0	0	0	17.1756	34.0556	6.2534	0.295606	0.724083	1.24232e-07
CX3CL1_17004	396.339	419.22	416.133	432.144	454.779	485.972	153.384	216.383	156.516	143.196	208.79	191.449	306.192	434.098	31.9131	178.286	31.2426	6.63304e-08
CXCL1_28308	3849.51	7997.12	5363.5	7325.33	6606	3922.41	1483.07	2295.08	1382.89	1747.13	1837.35	1140.58	3745.83	5843.98	1749.99	1647.68	404.81	0.000192271
CXCL10_22996	1.11645	0	0	0	0	0	7.40476	3.54727	5.94363	0.719577	2.98271	3.2449	2.07994	0.186075	0.455788	3.97381	2.36378	0.00319087
CXCL11_24932	0	0	0	0	0	0	0	0	0	0	0	0	0	0	0	0	0	#DIV/0!
CXCL12_12361	0	1.27811	0	0	2.46493	0	0	0	0	0	0	0	0.311919	0.623839	1.03676	0	0	0.171277
CXCL2_28232	150.72	447.338	282.421	509.564	382.063	169.928	495.061	663.339	435.866	588.614	523.465	342.337	415.893	323.672	147.316	508.114	112.856	0.0351776
CXCL3_18386	0	0	1.24965	0	1.23246	1.08234	0	0	1.98121	0	0	0	0.462139	0.594076	0.653375	0.330202	0.808826	0.548087
CXCL5_15735	21.2125	24.2841	33.7405	32.3756	27.1142	25.9762	0	0	0	0	0	0	13.7253	27.4505	4.79681	0	0	6.69156e-08
CXCL6_15723	0	0	0	0	0	0	0	0	0	0	0	0	0	0	0	0	0	#DIV/0!
CXCL9_21587	0	0	0	0	0	0	0	0	0	0	0	0	0	0	0	0	0	#DIV/0!
CXCR4_28324	24.5618	28.1184	37.4895	43.6367	48.066	43.2937	0	1.77363	0	0	0	0	18.9116	37.5277	9.36241	0.295606	0.724083	2.07633e-06
CXorf56_28414	0	1.27811	1.24965	0	0	1.08234	0	0	0	2.15873	0	0	0.480736	0.601683	0.662497	0.359788	0.881298	0.602734
CYAT1_28404	0	0	0	0	0	0	0	0	0	0	0	0	0	0	0	0	0	#DIV/0!
CYB561_1683	2.23289	12.7811	6.24825	5.63054	4.92985	9.74108	7.40476	10.6418	1.98121	4.31746	8.94813	4.86736	6.6437	6.92728	3.75111	6.36012	3.21551	0.784299
CYBB_23808	0	0	0	0	0	0	0	0	0	0	0	0	0	0	0	0	0	#DIV/0!
CYC1_27087	48.0072	16.6154	16.2454	59.1207	38.2063	23.8115	50.7755	37.2463	29.7182	33.8201	37.2839	37.3164	35.6806	33.6678	17.6948	37.6934	7.07472	0.616101
CYCS_1692	49.1237	90.7457	66.2314	60.5283	73.9478	57.3641	50.7755	33.699	31.6994	59.7249	25.353	19.4694	51.5552	66.3235	14.5895	36.7869	15.4135	0.00666982
CYP11A1_11890	0	0	0	0	0	0	0	0	0	0.719577	2.98271	3.2449	0.578932	0	0	1.15786	1.54271	0.095844
CYP11B1_12735	0	0	0	0	0	0	0	0	0	0	0	0	0	0	0	0	0	#DIV/0!
CYP11B2_18255	0	0	0	0	0	0	0	0	0	0	0	0	0	0	0	0	0	#DIV/0!
CYP17A1_17310	0	0	0	0	0	0	0	0	0	0	0	0	0	0	0	0	0	#DIV/0!
CYP19A1_25213	0	0	0	0	0	0	10.5782	5.3209	15.8497	12.2328	4.47406	4.86736	4.44359	0	0	8.88717	4.70919	0.00094671
CYP1A1_10775	0	0	0	1.40763	0	0	3.17347	1.77363	0	6.47619	0	1.62245	1.20445	0.234606	0.574665	2.17429	2.4259	0.0857965
CYP1A1_1698	0	0	0	0	0	0	0	0	0	0.719577	0	0	0.0599647	0	0	0.119929	0.293766	0.340893
CYP1A2_1699	0	0	0	0	0	0	0	0	0	0	0	0	0	0	0	0	0	#DIV/0!
CYP1B1_17315	6.69868	19.1716	21.244	5.63054	25.8817	19.4822	5.28912	8.86817	11.8873	5.75661	19.3876	16.2245	13.7935	16.3515	8.25387	11.2355	5.70533	0.24014
CYP24A1_11891	0	0	0	0	0	0	0	0	0	0	0	0	0	0	0	0	0	#DIV/0!
CYP26B1_28361	1.11645	0	0	1.40763	0	0	16.9252	21.2836	13.8685	15.8307	26.8444	24.3368	10.1344	0.42068	0.658188	19.8482	5.13022	3.39291e-06
CYP2A13_28366	0	0	0	0	0	0	0	0	0	0	0	0	0	0	0	0	0	#DIV/0!
CYP2A7_14419	0	0	0	0	0	0	0	0	0	0	0	0	0	0	0	0	0	#DIV/0!
CYP2B6_14401	0	1.27811	0	0	0	2.16468	5.28912	5.3209	1.98121	1.43915	4.47406	3.2449	2.09935	0.573799	0.932089	3.62489	1.67277	0.00294742
CYP2B7P_28166	0	0	0	0	0	0	1.05782	0	0	0	0	0	0.0881519	0	0	0.176304	0.431855	0.340893
CYP2C18_15147	0	0	0	0	0	0	0	0	0	0	0	0	0	0	0	0	0	#DIV/0!
CYP2C19_22478	7.81513	0	1.24965	53.4901	2.46493	0	12.6939	5.3209	23.7745	5.03704	10.4395	6.48981	10.7313	10.8366	21.0965	10.6259	7.12297	0.981964
CYP2C8_15146	1.11645	0	0	0	0	0	938.289	874.402	842.015	478.519	360.908	520.807	334.671	0.186075	0.455788	669.156	244.051	5.27019e-05
CYP2C9_12062	30.1441	69.0179	53.7349	59.1207	78.8776	64.9405	3074.03	2995.67	2040.65	577.101	1236.33	1148.7	952.36	59.3059	16.677	1845.41	1033.03	0.00173108
CYP2C9_1720	14.5138	28.1184	12.4965	9.85344	25.8817	10.8234	1248.23	776.852	661.724	184.931	357.925	316.378	303.977	16.9479	7.97713	591.007	391.441	0.00491681
CYP2D6_17313	1.11645	2.55622	3.74895	0	3.69739	1.08234	0	1.77363	0	0.719577	1.49135	0	1.34883	2.03356	1.54048	0.664094	0.805181	0.0824551
CYP2E1_1722	1.11645	5.11243	4.9986	2.81527	7.39478	5.41171	233.779	234.12	156.516	30.2222	108.869	68.143	71.5415	4.47487	2.19625	138.608	84.9681	0.0031318
CYP2W1_23021	0	0	0	0	0	0	0	0	0	0	0	0	0	0	0	0	0	#DIV/0!
CYP39A1_17915	15.6303	7.66865	7.4979	12.6687	6.16231	6.49405	27.5034	15.9627	13.8685	8.63492	4.47406	9.73471	11.3583	9.35365	3.87377	13.363	8.0187	0.295939
CYP3A4_20661	0	0	0	0	0	0	89.915	46.1145	49.5303	15.8307	8.94813	14.6021	18.7451	0	0	37.4901	30.9042	0.01401
CYP3A4_28338	0	0	0	0	0	0	15.8673	19.51	19.8121	7.91535	7.45677	6.48981	6.42095	0	0	12.8419	6.25811	0.000516816
CYP3A5_27090	2.23289	0	1.24965	1.40763	2.46493	0	417.84	303.291	255.576	253.291	147.644	183.337	130.695	1.22585	1.05721	260.163	95.2398	5.64383e-05
CYP3A7-CYP3AP1_24430	0	1.27811	2.4993	1.40763	1.23246	1.08234	92.0306	51.4354	37.643	42.455	16.4049	25.9592	22.7857	1.24997	0.797158	44.3214	26.4248	0.0025562
CYP4A11_15140	0	0	1.24965	0	0	0	312.058	315.707	215.952	66.2011	164.049	222.276	108.124	0.208275	0.510167	216.04	94.177	0.000223436
CYP4A22_22794	0	0	0	0	0	0	122.707	133.023	79.2484	26.6243	52.1974	76.2552	40.838	0	0	81.6759	40.6325	0.000601499
CYP4F2_17490	0	0	0	0	0	0	138.575	115.286	87.1733	36.6984	89.4813	81.1226	45.6947	0	0	91.3894	34.3961	6.82389e-05
CYP4F3_1739	0	0	0	0	0	0	2.11565	0	0	2.87831	0	3.2449	0.686571	0	0	1.37314	1.5477	0.0548703
CYP51A1_1742	378.476	352.758	414.884	326.571	428.897	519.524	1199.57	971.951	911.357	811.683	580.137	696.032	632.653	403.518	68.3451	861.789	218.176	0.0006141
CYP7A1_1745	0	0	0	0	0	0	2.11565	5.3209	3.96242	0	1.49135	1.62245	1.2094	0	0	2.4188	1.91007	0.0112145
CYP7A1_28240	0	0	0	0	0	0	0	0	0	0	0	0	0	0	0	0	0	#DIV/0!
CYR61_24505	31.2605	16.6154	18.7447	15.484	27.1142	33.5526	11.6361	7.09454	5.94363	12.9524	7.45677	12.9796	16.7362	23.7952	7.84967	9.67717	3.19405	0.00221202
CYTH1_1748	1.11645	1.27811	0	0	0	0	0	3.54727	0	0	0	0	0.495152	0.399093	0.620382	0.591211	1.44817	0.771282
CYTIP_17298	0	0	0	2.81527	4.92985	1.08234	1.05782	0	0	0	0	0	0.823774	1.47124	2.02056	0.176304	0.431855	0.155755
DAAM1_13274	94.898	136.758	93.7237	88.681	102.294	80.0933	51.8333	21.2836	17.8309	44.6138	13.4222	16.2245	63.4714	99.408	19.7185	27.5347	16.3856	4.36743e-05
DAD1_1749	262.365	136.758	228.686	222.406	171.312	219.715	212.622	276.687	313.031	175.577	269.935	283.929	231.085	206.874	45.038	255.297	50.9927	0.111866
DAG1_1750	53.5895	60.0711	101.222	66.1588	101.062	122.305	51.8333	72.719	63.3987	61.8836	70.0937	58.4083	73.562	84.0679	27.8231	63.0561	7.64125	0.104779
DAXX_1756	251.201	362.983	262.426	206.922	292.094	248.939	143.864	115.286	124.816	138.159	155.101	98.9696	200.063	270.761	52.8462	129.366	20.4581	0.000113901
DBF4_20417	29.0276	24.2841	27.4923	16.8916	38.2063	31.3879	46.5442	39.0199	45.5678	82.7513	26.8444	35.6939	36.976	27.8816	7.12856	46.0703	19.3545	0.0561019
DBH_1758	0	0	0	0	0	0	0	0	0	0	0	0	0	0	0	0	0	#DIV/0!
DBNDD2_23171	85.9664	138.036	69.9804	77.4199	65.3205	62.7759	2.11565	0	3.96242	1.43915	1.49135	3.2449	42.646	83.2498	28.141	2.04225	1.41257	3.45821e-05
DCK_1776	72.5691	46.0119	49.986	47.8596	65.3205	32.4703	38.0816	12.4154	23.7745	13.672	11.9308	22.7143	36.4005	52.3696	14.4095	20.4315	10.1007	0.00124337
DCN_1779	0	0	0	0	0	0	2.11565	10.6418	7.92484	6.47619	7.45677	4.86736	3.29022	0	0	6.58044	2.89655	0.000239115
DCN_27098	4.46579	2.55622	0	1.40763	0	1.08234	38.0816	40.7936	51.5115	39.5767	38.7752	61.6532	23.3253	1.58533	1.70592	45.0653	9.52281	6.54336e-07
DCN_27099	0	1.27811	3.74895	1.40763	0	3.24703	41.2551	39.0199	43.5866	44.6138	34.3012	38.9388	20.9498	1.61362	1.58683	40.2859	3.73628	4.72741e-10
DCP1B_28353	2.23289	6.39054	3.74895	0	1.23246	0	3.17347	5.3209	5.94363	3.59788	1.49135	1.62245	2.89621	2.26747	2.47183	3.52495	1.8417	0.341242
DCTD_1785	192.029	295.243	203.693	211.145	188.567	195.904	110.014	141.891	101.042	107.217	125.274	136.286	167.359	214.43	40.4246	120.287	16.6991	0.000361585
DCTN6_1789	486.771	648.001	458.622	446.22	548.446	608.276	208.391	209.289	249.633	205.799	269.935	217.409	379.733	532.723	82.8612	226.743	26.671	6.15073e-06
DCUN1D4_1795	27.9112	17.8935	23.7433	35.1909	18.4869	24.8939	31.7347	28.3781	43.5866	28.7831	17.8963	21.0919	26.6325	24.6866	6.42265	28.5784	9.00497	0.408948
DDB2_1798	2.23289	3.83433	7.4979	4.2229	2.46493	5.41171	20.0986	47.8881	47.5491	20.8677	29.8271	38.9388	19.2362	4.27744	1.96584	34.1949	12.5199	0.000177145
DDC_18548	1.11645	1.27811	3.74895	1.40763	0	0	421.014	367.142	338.787	207.238	325.115	246.613	159.455	1.25852	1.37206	317.651	78.5788	1.80649e-06
DDC_27100	2.23289	3.83433	0	0	1.23246	3.24703	202.044	179.137	144.628	93.545	161.066	126.551	76.4599	1.75778	1.6255	151.162	38.5689	2.58705e-06
DDIT3_16736	120.576	100.971	86.2258	105.573	96.1321	101.74	26.4456	23.0572	17.8309	18.709	14.9135	24.3368	61.3759	101.87	11.3325	20.8822	4.41077	1.55692e-08
DDIT3_1800	267.947	274.793	227.436	275.896	239.098	244.609	66.6429	51.4354	25.7557	34.5397	26.8444	32.449	147.287	254.963	20.5751	39.6112	16.14	1.97366e-09
DDIT4_1803	3.34934	0	2.4993	1.40763	0	1.08234	1.05782	1.77363	0	0.719577	1.49135	0	1.11508	1.38977	1.34378	0.840398	0.744189	0.401559
DDR1_1804	11.1645	24.2841	22.4937	25.3374	19.7194	9.74108	5.28912	7.09454	3.96242	10.0741	1.49135	8.11226	12.397	18.79	6.74783	6.00396	3.07385	0.001761
DDR2_13092	0	0	0	0	0	0	0	0	0	0	0	0	0	0	0	0	0	#DIV/0!
DDX10_1808	20.096	44.7338	19.9944	21.1145	25.8817	15.1528	22.2143	14.1891	13.8685	27.3439	14.9135	3.2449	20.229	24.4955	10.4866	15.9624	8.23394	0.148023
DDX3Y_27101	49.1237	81.7989	37.4895	63.3436	33.2765	42.2114	0	0	0	0	0	0	25.6036	51.2073	18.3199	0	0	4.47634e-05
DDX42_1819	1.11645	3.83433	1.24965	0	0	0	1.05782	3.54727	1.98121	3.59788	0	0	1.36538	1.0334	1.49014	1.69736	1.63008	0.478409
DDX60_22807	54.7059	89.4676	48.7363	56.3054	78.8776	68.1876	17.983	14.1891	7.92484	13.672	5.96542	12.9796	39.0829	66.0467	15.7538	12.119	4.41093	1.0856e-05
DECR1_1831	103.83	44.7338	79.9776	115.426	65.3205	83.3404	169.252	118.833	116.891	67.6402	61.1455	105.459	94.3208	82.1047	25.5602	106.537	39.4108	0.23146
DEFA1B_21887	0	0	0	0	0	1.08234	0	0	0	0.719577	0	0	0.15016	0.18039	0.441864	0.119929	0.293766	0.785846
DEFA4_28365	0	0	0	0	0	0	0	0	0	0	0	0	0	0	0	0	0	#DIV/0!
DEFB118_1835	0	0	0	0	0	0	0	0	0	0	0	0	0	0	0	0	0	#DIV/0!
DEFB4A_1838	0	0	0	0	0	0	0	0	0	0	0	0	0	0	0	0	0	#DIV/0!
DEK_1841	483.422	630.107	412.384	457.481	453.546	353.926	311	166.722	223.877	371.302	232.651	191.449	357.322	465.145	92.621	249.5	77.1757	0.00137445
DENND2D_1844	0	1.27811	1.24965	1.40763	2.46493	3.24703	0	0	3.96242	4.31746	1.49135	1.62245	1.75342	1.60789	1.12105	1.89895	1.87412	0.750803
DENND3_28276	2.23289	1.27811	0	0	1.23246	1.08234	0	0	0	0	0	0	0.485484	0.970968	0.854767	0	0	0.0193679
DENND4B_13054	2.23289	0	1.24965	1.40763	1.23246	0	0	1.77363	0	1.43915	0	1.62245	0.913157	1.02044	0.871786	0.805873	0.889123	0.681897
DEPDC1_16570	22.3289	33.2308	26.2426	16.8916	27.1142	17.3175	28.5612	10.6418	23.7745	47.4921	8.94813	17.847	23.3659	23.8543	6.28945	22.8775	14.1988	0.880614
DEPDC1_27104	1.11645	0	1.24965	1.40763	0	1.08234	9.52041	7.09454	7.92484	18.709	8.94813	16.2245	6.10646	0.809346	0.637297	11.4036	4.83437	0.000336849
DEPDC1B_1847	89.3158	195.551	136.212	80.2352	173.777	123.387	16.9252	23.0572	33.6806	49.6508	40.2666	34.0715	83.0108	133.08	45.5423	32.942	11.738	0.000392437
DERA_28317	122.809	166.154	142.46	119.649	133.106	153.693	118.476	83.3608	83.2108	87.7884	90.9726	115.194	118.073	139.645	18.0778	96.5005	16.0506	0.00139568
DES_1849	0	0	0	0	0	0	0	0	0	0	0	0	0	0	0	0	0	#DIV/0!
DFFA_1850	3.34934	1.27811	2.4993	2.81527	1.23246	0	2.11565	8.86817	3.96242	4.31746	5.96542	9.73471	3.84486	1.86241	1.24349	5.8273	2.96876	0.0129531
DFFB_1853	50.2401	71.5741	49.986	26.7451	57.9257	74.6816	13.7517	23.0572	5.94363	8.63492	7.45677	11.3572	33.4462	55.1921	17.4158	11.7002	6.22655	0.000182659
DHCR7_17139	1.11645	1.27811	1.24965	0	0	1.08234	3.17347	7.09454	11.8873	3.59788	11.9308	6.48981	4.07503	0.787758	0.614773	7.3623	3.8444	0.0020232
DHDDS_1856	29.0276	25.5622	38.7391	35.1909	44.3687	30.3056	26.4456	23.0572	21.7933	28.0635	17.8963	22.7143	28.597	33.8657	6.94044	23.3284	3.59036	0.00797127
DHFR_18547	24.5618	19.1716	8.74755	12.6687	22.1843	27.0586	27.5034	39.0199	41.6054	23.0265	32.8098	17.847	24.6837	19.0654	7.08824	30.302	9.22987	0.0396084
DHRS7_1861	146.255	121.42	129.964	175.954	145.431	135.293	363.891	411.483	394.261	261.206	322.133	352.072	246.614	142.386	18.9487	350.841	54.0243	4.48918e-06
DHX15_13052	309.256	421.776	417.383	339.24	452.314	393.973	216.854	180.911	182.271	236.741	147.644	176.847	289.601	388.99	54.3109	190.211	31.6699	1.56267e-05
DHX29_1863	17.8632	15.3373	17.4951	26.7451	13.5571	27.0586	11.6361	17.7363	5.94363	4.31746	7.45677	4.86736	14.1678	19.676	5.81002	8.6596	5.16343	0.0060045
DLAT_1875	208.776	269.681	328.658	228.037	315.51	326.867	304.653	239.441	243.689	235.302	214.755	214.164	260.794	279.588	52.352	242	33.1567	0.168171
DLD_1877	0	0	0	1.40763	0	2.16468	0	0	0	0.719577	0	3.2449	0.628067	0.595387	0.952931	0.660747	1.29828	0.922776
DLGAP5_1882	14.5138	10.2249	9.9972	9.85344	7.39478	3.24703	30.6769	5.3209	25.7557	73.3968	14.9135	16.2245	18.46	9.20519	3.71607	27.7147	24.0701	0.0922773
DLL4_18742	0	0	1.24965	0	0	0	0	0	0	0	0	0	0.104137	0.208275	0.510167	0	0	0.340893
DLX5_18350	0	0	0	0	0	0	0	3.54727	0	2.15873	1.49135	0	0.599779	0	0	1.19956	1.47199	0.0738601
DMTF1_1887	7.81513	7.66865	3.74895	7.03817	3.69739	2.16468	5.28912	0	3.96242	10.7937	1.49135	3.2449	4.74287	5.3555	2.439	4.13024	3.75709	0.518016
DMTN_23208	120.576	106.083	79.9776	147.802	77.6451	80.0933	30.6769	15.9627	39.6242	36.6984	28.3357	45.4287	67.4086	102.03	28.3464	32.7878	10.2877	0.000220108
DNA2_16614	6.69868	11.503	9.9972	5.63054	17.2545	4.32937	3.17347	1.77363	11.8873	4.31746	0	4.86736	6.78604	9.23554	4.76502	4.33653	4.09933	0.08533
DNAJA3_1895	0	0	3.74895	0	0	1.08234	1.05782	3.54727	11.8873	3.59788	2.98271	11.3572	3.27178	0.805215	1.50571	5.73835	4.65325	0.0330654
DNAJB1_1898	0	0	2.4993	0	1.23246	1.08234	0	3.54727	0	2.15873	1.49135	3.2449	1.27136	0.802351	1.00741	1.74038	1.53775	0.239809
DNAJB14_1905	69.2197	106.083	77.4783	90.0886	78.8776	62.7759	47.602	54.9827	35.6618	61.8836	41.7579	51.9185	64.8608	80.7539	15.4868	48.9677	9.40851	0.00156949
DNAJB14_27130	0	1.27811	0	0	0	1.08234	2.11565	0	3.96242	4.31746	1.49135	4.86736	1.59289	0.393408	0.612602	2.79237	1.89465	0.014508
DNAJB2_1906	0	0	0	0	0	0	0	0	0	0	0	0	0	0	0	0	0	#DIV/0!
DNAJB4_13682	100.48	180.213	82.4769	95.7192	108.457	64.9405	165.02	67.3981	83.2108	154.709	62.6369	97.3471	105.217	105.381	39.7158	105.054	44.3064	0.989511
DNAJB6_1912	132.857	103.527	69.9804	157.655	110.922	74.6816	82.5102	54.9827	47.5491	54.6878	46.232	42.1837	81.4807	108.27	33.6667	54.6909	14.512	0.00501272
DNAJB9_18970	13.3974	17.8935	19.9944	28.1527	32.044	22.7292	102.609	141.891	85.1921	74.1164	98.4294	64.8981	58.4456	22.3685	6.83148	94.5226	27.2231	8.94229e-05
DNAJC15_28381	102.713	30.6746	56.2342	76.0123	41.9037	64.9405	1.05782	0	1.98121	0.719577	1.49135	0	31.4774	62.0798	25.616	0.874994	0.799053	0.000161661
DNM1_1924	0	2.55622	1.24965	1.40763	2.46493	1.08234	1.05782	0	3.96242	1.43915	0	3.2449	1.53876	1.46013	0.952132	1.61738	1.65679	0.844287
DNM1L_1927	54.7059	88.1895	67.4811	45.0443	57.9257	74.6816	21.1565	24.8309	15.8497	25.1852	13.4222	25.9592	42.8693	64.6714	15.4353	21.0673	5.30531	6.52238e-05
DNMT1_28309	0	0	0	0	0	1.08234	0	0	0	0	1.49135	0	0.214475	0.18039	0.441864	0.248559	0.608843	0.828811
DNMT3A_1932	0	2.55622	2.4993	1.40763	0	1.08234	0	0	0	0	2.98271	1.62245	1.01255	1.25758	1.1353	0.767527	1.26446	0.496079
DNMT3A_27133	3.34934	10.2249	7.4979	2.81527	7.39478	8.65874	3.17347	8.86817	0	5.03704	4.47406	6.48981	5.66529	6.65682	2.95593	4.67376	3.00526	0.275987
DNTTIP2_1936	254.55	347.646	228.686	277.304	220.611	206.727	107.898	49.6618	43.5866	104.339	41.7579	60.0307	161.9	255.921	51.5385	67.8789	30.3207	1.6376e-05
DOCK2_20159	0	1.27811	0	1.40763	0	0	0	0	0	0	0	0	0.223812	0.447624	0.694665	0	0	0.145556
DPH2_1940	0	0	0	0	0	0	0	0	0	0.719577	0	0	0.0599647	0	0	0.119929	0.293766	0.340893
DPM2_1947	32.377	29.3965	37.4895	64.7512	34.509	45.4584	37.0238	39.0199	25.7557	22.3069	28.3357	30.8266	35.6042	40.6636	13.0136	30.5448	6.474	0.118962
DPP10_15296	0	0	0	0	0	0	0	0	0	0	0	0	0	0	0	0	0	#DIV/0!
DPPA5_13721	0	0	0	0	0	0	0	0	0	0	0	0	0	0	0	0	0	#DIV/0!
DPY30_18946	168.584	205.775	194.945	181.585	188.567	192.657	84.6259	118.833	112.929	55.4074	141.679	74.6328	143.352	188.685	12.6613	98.0179	31.9492	7.23302e-05
DPYS_16757	0	0	0	1.40763	0	0	93.0884	54.9827	73.3048	28.7831	47.7233	45.4287	28.7265	0.234606	0.574665	57.2185	22.7515	0.000110757
DRAP1_1957	39.0757	12.7811	17.4951	28.1527	17.2545	8.65874	23.2721	33.699	39.6242	16.5503	56.6715	29.2041	26.8699	20.5696	11.162	33.1702	14.0297	0.115877
DRD2_19254	0	0	0	0	0	0	0	0	0	0	0	0	0	0	0	0	0	#DIV/0!
DSC3_25779	0	0	0	0	0	0	0	0	0	0	0	0	0	0	0	0	0	#DIV/0!
DSG2_1967	17.8632	11.503	23.7433	15.484	25.8817	25.9762	17.983	24.8309	25.7557	36.6984	13.4222	17.847	21.4157	20.0752	6.02409	22.7562	8.26674	0.535306
DSG3_1968	0	0	0	0	0	0	0	0	0	0	0	0	0	0	0	0	0	#DIV/0!
DSP_21266	89.3158	210.888	172.452	129.502	157.755	185.081	124.823	111.739	105.004	108.656	116.326	102.214	134.48	157.499	43.0524	111.46	8.21395	0.0277485
DTL_18569	4.46579	8.94676	12.4965	2.81527	7.39478	9.74108	37.0238	23.0572	23.7745	37.418	35.7925	37.3164	20.0202	7.64336	3.55307	32.3971	6.98464	1.5753e-05
DTL_28312	0	1.27811	1.24965	1.40763	2.46493	1.08234	12.6939	21.2836	15.8497	17.2698	22.3703	9.73471	8.89039	1.24711	0.786415	16.5337	4.87048	1.86169e-05
DTX3L_23240	7.81513	2.55622	8.74755	2.81527	12.3246	14.0705	11.6361	5.3209	5.94363	14.3915	2.98271	8.11226	8.05969	8.05487	4.74645	8.06452	4.25769	0.997117
DUSP1_24234	979.124	1224.43	1195.92	922.001	1052.52	834.486	758.459	604.809	509.171	766.349	425.036	382.899	804.6	1034.75	153.74	574.454	164.246	0.000528208
DUSP11_1981	30.1441	20.4497	32.4909	21.1145	20.9519	38.9643	30.6769	40.7936	37.643	27.3439	40.2666	40.5613	31.7834	27.3526	7.70142	36.2142	5.79094	0.0479582
DUSP14_28218	25.6783	47.29	22.4937	43.6367	25.8817	31.3879	23.2721	23.0572	23.7745	20.8677	34.3012	29.2041	29.2371	32.7281	10.3359	25.7461	5.02361	0.167549
DUSP22_1986	77.0349	77.9646	68.7307	43.6367	80.1101	67.1052	96.2619	76.2663	95.0981	82.7513	82.0245	85.99	77.7479	69.097	13.5297	86.3987	7.85154	0.0219623
DUSP3_1987	417.551	573.871	413.634	522.233	507.775	476.231	338.503	218.157	194.159	215.873	165.54	144.398	348.994	485.216	62.4852	212.772	67.9695	2.8306e-05
DUSP4_1990	1.11645	3.83433	1.24965	2.81527	6.16231	0	0	0	0	2.87831	0	0	1.50469	2.52967	2.23672	0.479718	1.17506	0.074946
DUSP4_27145	133.974	451.172	176.201	188.623	188.567	204.563	6.34694	7.09454	23.7745	12.2328	16.4049	12.9796	118.494	223.85	113.914	13.1389	6.43886	0.00110202
DUSP6_1993	10.048	8.94676	6.24825	8.44581	2.46493	2.16468	2.11565	3.54727	1.98121	5.75661	4.47406	0	4.68277	6.38641	3.38892	2.97913	2.04395	0.0611574
DYNLL1_1997	803.842	263.29	393.64	716.486	439.989	358.255	327.925	230.572	287.276	183.492	141.679	232.011	364.871	495.917	214.533	233.826	67.4537	0.0171114
DYNLT3_2000	170.816	185.326	196.195	180.177	187.334	145.034	236.952	145.438	164.44	130.963	128.256	160.623	169.296	177.48	17.963	161.112	39.993	0.38197
DYRK3_2006	32.377	30.6746	38.7391	18.2993	32.044	21.6468	26.4456	30.1518	23.7745	34.5397	22.3703	30.8266	28.4908	28.9635	7.57486	28.0181	4.63356	0.799545
E2F1_2008	0	0	0	0	0	0	0	0	0	0	0	0	0	0	0	0	0	#DIV/0!
E2F2_2009	0	0	0	0	0	0	0	0	0	0	0	0	0	0	0	0	0	#DIV/0!
E2F7_12550	1.11645	1.27811	1.24965	2.81527	3.69739	2.16468	7.40476	5.3209	9.90605	15.8307	8.94813	11.3572	5.9241	2.05359	1.0412	9.79462	3.6147	0.000506083
E2F8_17938	7.81513	16.6154	13.7461	14.0763	16.022	3.24703	32.7925	23.0572	29.7182	36.6984	34.3012	32.449	21.7116	11.9203	5.27121	31.5028	4.73067	4.9047e-05
EAPP_2012	49.1237	16.6154	36.2398	54.8978	38.2063	25.9762	41.2551	28.3781	45.5678	17.9894	17.8963	30.8266	33.5811	36.8432	14.1863	30.3189	11.5108	0.402213
EBNA1BP2_2014	486.771	618.604	463.62	422.29	531.191	384.232	307.827	232.346	275.388	318.773	287.831	232.011	380.074	484.451	83.1011	275.696	36.9404	0.000220609
EBP_2015	359.496	111.195	193.696	298.419	167.615	150.446	753.17	457.598	527.002	323.09	325.115	462.399	344.103	213.478	95.358	474.729	158.799	0.00617644
ECD_2021	139.556	159.764	146.209	137.948	191.032	161.269	70.8742	60.3036	59.4363	74.1164	53.6888	64.8981	109.925	155.963	19.8054	63.8862	7.63069	9.08342e-07
ECH1_2022	98.2474	60.0711	82.4769	98.5344	89.9698	94.1638	142.806	125.928	108.967	48.2116	92.464	95.7247	94.797	87.2439	14.5942	102.35	32.5852	0.324441
ECI1_22689	2394.78	2365.78	1899.47	1822.89	2142.02	1687.37	821.929	828.287	667.668	559.111	712.867	608.419	1375.88	2052.05	294.201	699.714	110.246	9.76602e-07
ECSCR_20772	0	0	0	0	0	0	0	0	0	0	0	0	0	0	0	0	0	#DIV/0!
EDEM1_2027	5.58224	16.6154	28.7419	23.9298	9.8597	23.8115	52.8912	78.0399	51.5115	31.6614	31.3184	38.9388	32.7418	18.0901	9.01842	47.3935	17.6849	0.00472284
EDN1_2029	64.7539	53.6806	62.4825	46.452	45.6011	69.2699	11.6361	24.8309	9.90605	13.672	11.9308	11.3572	35.4644	57.04	9.92912	13.8888	5.49465	3.03627e-06
EEA1_25226	18.9796	25.5622	37.4895	25.3374	30.8116	30.3056	39.1395	17.7363	23.7745	43.1746	17.8963	25.9592	28.0139	28.081	6.287	27.9467	10.8054	0.979534
EED_2035	25.6783	23.006	19.9944	19.7069	22.1843	10.8234	21.1565	8.86817	11.8873	15.8307	1.49135	9.73471	15.8635	20.2322	5.09945	11.4948	6.66885	0.0288951
EEF1B2_14833	1544.05	1009.71	1198.41	1476.61	1190.56	1197.07	1107.54	954.215	1137.21	859.175	1124.48	1065.95	1155.42	1269.4	201.144	1041.43	111.236	0.0354843
EEF1G_24831	17.8632	7.66865	13.7461	14.0763	6.16231	16.2351	11.6361	26.6045	7.92484	10.7937	11.9308	25.9592	14.2167	12.6253	4.69396	15.8082	8.23817	0.430091
EEF2_2042	1293.96	1629.59	717.299	1147.22	707.434	692.699	1372	1193.66	1196.65	1163.56	1522.67	1163.3	1150	1031.37	389.491	1268.64	147.078	0.192939
EEF2K_15933	10.048	11.503	4.9986	12.6687	2.46493	9.74108	6.34694	19.51	11.8873	7.91535	13.4222	6.48981	9.74965	8.57072	3.97453	10.9286	5.10982	0.393261
EFCAB14_19164	156.303	175.101	167.453	125.28	293.326	117.975	122.707	131.249	126.797	68.3598	62.6369	85.99	136.098	172.573	63.3975	99.6234	30.9928	0.0297602
EGF_2055	3.34934	7.66865	6.24825	2.81527	4.92985	2.16468	2.11565	1.77363	3.96242	11.5132	2.98271	6.48981	4.66779	4.52934	2.13974	4.80624	3.69571	0.876967
EGFR_2063	29.0276	90.7457	38.7391	39.4138	27.1142	18.3998	12.6939	17.7363	11.8873	20.8677	29.8271	11.3572	28.9841	40.5734	25.7996	17.3949	7.15017	0.0599533
EGR1_2068	40.1921	39.6214	39.9888	39.4138	19.7194	32.4703	48.6599	79.8135	27.7369	123.048	26.8444	22.7143	45.0185	35.2343	8.1517	54.8028	39.6599	0.26385
EGR3_16091	0	0	0	0	0	0	0	0	0	0	0	0	0	0	0	0	0	#DIV/0!
EI24_15156	277.995	237.728	237.433	261.82	279.769	291.15	283.497	253.63	190.196	218.751	204.316	235.256	247.628	264.316	22.7236	230.941	34.0973	0.073983
EIF1_2074	8257.24	7733.83	4771.16	6185.15	6752.66	4160.52	3916.06	2626.75	2484.44	2392.59	2184.83	2485.6	4495.9	6310.1	1613.62	2681.71	622.012	0.000438204
EIF1AX_2077	72.5691	71.5741	49.986	63.3436	48.066	64.9405	126.939	125.928	110.948	75.5556	137.205	98.9696	87.1686	61.7465	10.5064	112.591	22.5807	0.000536824
EIF1AY_2080	13.3974	6.39054	4.9986	5.63054	7.39478	7.5764	0	0	0	0	0	0	3.78235	7.5647	3.02501	0	0	0.000111871
EIF2B1_28299	27.9112	21.7278	31.2412	36.5985	34.509	30.3056	26.4456	35.4727	37.643	28.7831	25.353	29.2041	30.4329	30.3822	5.24252	30.4836	4.96599	0.973248
EIF2S1_2085	295.859	364.261	281.171	291.38	322.905	263.009	168.194	104.644	110.948	156.868	119.308	126.551	217.092	303.098	35.8074	131.086	25.7126	2.40193e-06
EIF2S2_2088	73.6855	35.787	32.4909	50.6749	34.509	25.9762	77.2211	21.2836	39.6242	35.2593	14.9135	22.7143	38.6783	42.1872	17.4408	35.1693	22.5674	0.560117
EIF3A_14222	80.3842	201.941	63.7321	81.6428	56.6933	62.7759	117.418	106.418	73.3048	85.6296	114.834	56.7858	91.7967	91.1949	55.1816	92.3985	24.5135	0.96202
EIF3C_2092	1.11645	1.27811	2.4993	0	1.23246	0	3.17347	1.77363	0	2.87831	2.98271	0	1.4112	1.02105	0.937036	1.80135	1.47842	0.300457
EIF3D_14221	91.5487	56.2368	89.9748	71.7894	61.6231	77.9286	55.0068	56.7563	83.2108	61.8836	50.706	64.8981	68.4636	74.8502	14.4766	62.0769	11.5085	0.121554
EIF3E_2094	2905	2923.03	2210.63	2725.18	2903.68	2214.47	1253.52	753.794	988.624	1034.03	776.996	966.981	1804.66	2647	344.166	962.325	183.566	9.46383e-07
EIF3K_20430	444.346	185.326	259.927	360.355	294.559	264.092	260.225	322.801	342.749	243.937	293.797	288.796	296.742	301.434	90.0457	292.051	37.0337	0.818151
EIF4B_2106	195.378	164.876	122.466	181.585	91.2022	126.634	202.044	104.644	99.0605	184.212	95.4467	95.7247	138.606	147.024	39.9655	130.189	49.1893	0.529942
EIF4EBP1_2107	351.681	250.509	277.422	297.011	305.651	242.445	232.721	173.816	174.347	120.889	162.558	163.868	229.41	287.453	40.0972	171.366	35.9474	0.000357486
EIF4G1_27165	34.6099	52.4024	34.9902	29.5603	19.7194	23.8115	93.0884	125.928	122.835	115.852	104.395	126.551	73.6453	32.5156	11.4388	114.775	13.4703	4.71798e-07
EIF5_2112	0	0	0	0	0	0	0	0	0	0.719577	0	0	0.0599647	0	0	0.119929	0.293766	0.340893
ELAC2_2114	13.3974	5.11243	8.74755	11.2611	8.62724	8.65874	5.28912	5.3209	5.94363	4.31746	1.49135	1.62245	6.64911	9.30073	2.80496	3.99749	1.96118	0.00351181
ELANE_13129	0	0	0	0	0	0	0	0	0	0	0	0	0	0	0	0	0	#DIV/0!
ELAVL1_2115	5.58224	3.83433	6.24825	4.2229	18.4869	7.5764	0	0	0	3.59788	1.49135	1.62245	4.38856	7.65851	5.47703	1.11862	1.43481	0.0178715
ELF3_23726	25.6783	21.7278	18.7447	38.0061	23.4168	18.3998	1.05782	7.09454	1.98121	0	1.49135	1.62245	13.2684	24.3289	7.25013	2.2079	2.48935	3.42135e-05
ELOVL2_16117	0	0	0	0	0	0	5.28912	0	0	1.43915	0	4.86736	0.966302	0	0	1.9326	2.50309	0.0878852
ELOVL3_21555	2.23289	0	1.24965	2.81527	2.46493	0	0	0	0	0	0	0	0.730228	1.46046	1.24511	0	0	0.0165791
ELOVL6_2134	0	1.27811	0	2.81527	1.23246	1.08234	2.11565	3.54727	3.96242	1.43915	2.98271	9.73471	2.51584	1.06803	1.03977	3.96365	2.97419	0.0480832
ELTD1_21057	4.46579	3.83433	1.24965	0	2.46493	3.24703	0	0	0	0	0	0	1.27181	2.54362	1.67368	0	0	0.00395776
ELTD1_28345	6.69868	16.6154	33.7405	14.0763	28.3466	30.3056	0	0	0	0	0	0	10.8153	21.6305	10.6976	0	0	0.00057608
EMG1_10916	12.2809	1.27811	3.74895	5.63054	2.46493	5.41171	1.05782	5.3209	0	0.719577	0	0	3.15945	5.13586	3.88104	1.18305	2.07611	0.0524574
EML3_2142	1.11645	0	0	1.40763	0	0	1.05782	0	0	0	0	3.2449	0.568901	0.42068	0.658188	0.717121	1.30865	0.630816
EMP1_18941	304.79	374.486	402.387	288.565	384.528	542.254	13.7517	21.2836	29.7182	38.1376	40.2666	22.7143	205.24	382.835	90.3847	27.6453	10.3102	2.3884e-06
EMX2_20535	93.7816	162.32	98.7223	108.388	124.479	94.1638	0	0	0	0	0	0	56.8212	113.642	26.4991	0	0	1.01038e-06
EMX2OS_28199	0	0	0	0	0	0	0	0	0	0	0	0	0	0	0	0	0	#DIV/0!
ENC1_26038	1.11645	0	0	0	0	0	0	0	1.98121	1.43915	1.49135	0	0.502347	0.186075	0.455788	0.81862	0.916479	0.161035
ENDOG_28379	2.23289	0	0	2.81527	0	2.16468	0	0	0	0	0	0	0.601071	1.20214	1.33616	0	0	0.0521039
ENG_13441	0	0	0	0	0	0	0	0	0	0	0	0	0	0	0	0	0	#DIV/0!
ENO2_13140	68.1033	86.9114	106.22	63.3436	123.246	88.7521	1.05782	0	0	0	0	1.62245	44.9381	89.4295	22.6609	0.446713	0.714707	2.27821e-06
ENO2_2153	5.58224	12.7811	13.7461	12.6687	11.0922	9.74108	0	0	0	0	0	0	5.46762	10.9352	2.98056	0	0	4.19288e-06
ENOPH1_2156	136.207	167.432	96.223	140.763	109.689	91.9991	32.7925	37.2463	37.643	41.0159	35.7925	55.1634	81.8306	123.719	29.3813	39.9423	7.92122	5.08231e-05
ENOSF1_2157	0	1.27811	1.24965	1.40763	0	1.08234	2.11565	0	3.96242	3.59788	0	0	1.22447	0.836289	0.65602	1.61266	1.87176	0.36026
EOMES_17242	2.23289	2.55622	2.4993	1.40763	0	5.41171	0	0	0	0	0	0	1.17565	2.35129	1.78119	0	0	0.00896764
EP300_2167	117.227	236.45	153.707	149.209	129.409	139.622	49.7177	62.0772	69.3424	61.164	43.2493	50.296	105.123	154.271	42.3895	55.9744	9.75908	0.00024917
EPB41L2_2175	7.81513	15.3373	11.2468	8.44581	11.0922	7.5764	4.23129	15.9627	17.8309	5.75661	14.9135	8.11226	10.6934	10.2523	2.96363	11.1346	5.79904	0.746856
EPB42_17721	0	0	0	0	0	0	0	0	0	0	0	0	0	0	0	0	0	#DIV/0!
EPHA3_2188	0	0	0	0	0	0	6.34694	0	0	3.59788	0	1.62245	0.96394	0	0	1.92788	2.59077	0.0983346
EPHB2_2194	34.6099	33.2308	22.4937	25.3374	19.7194	33.5526	5.28912	1.77363	13.8685	5.03704	8.94813	3.2449	17.2588	28.1573	6.44534	6.36022	4.39798	4.49913e-05
EPHX1_17800	130.624	85.6333	116.217	144.986	118.316	139.622	2821.21	2392.63	2088.2	1121.1	1641.98	1593.25	1032.81	122.567	21.3584	1943.06	613.672	2.71937e-05
EPHX2_18456	0	1.27811	0	2.81527	0	1.08234	88.8571	53.209	59.4363	37.418	28.3357	35.6939	25.6772	0.86262	1.11947	50.4917	22.0911	0.000263303
EPN2_2197	0	0	0	0	0	0	0	0	0	0	0	0	0	0	0	0	0	#DIV/0!
EPN3_21339	0	0	0	0	0	0	0	0	0	0	0	0	0	0	0	0	0	#DIV/0!
EPRS_2200	0	0	0	7.03817	3.69739	1.08234	0	1.77363	0	0	4.47406	6.48981	2.04628	1.96965	2.86709	2.12292	2.7655	0.926776
EPS15_14377	26.7947	37.0651	38.7391	30.968	44.3687	50.8701	52.8912	35.4727	43.5866	46.0529	49.2147	29.2041	40.4357	38.1343	8.74664	42.737	8.86221	0.386519
EPS8L3_25915	12.2809	10.2249	0	8.44581	12.3246	9.74108	14.8095	14.1891	23.7745	13.672	38.7752	16.2245	14.5385	8.83622	4.58286	20.2408	9.81238	0.0274405
EPSTI1_20642	6.69868	7.66865	3.74895	8.44581	3.69739	9.74108	0	1.77363	0	0	0	0	3.48118	6.66676	2.48805	0.295606	0.724083	0.0001282
ERBB2_2205	22.3289	26.8403	24.993	19.7069	18.4869	29.2232	19.0408	31.9254	29.7182	32.381	47.7233	25.9592	27.3606	23.5965	4.17075	31.1247	9.51225	0.106219
ERBB3_2206	25.6783	15.3373	24.993	22.5222	34.509	22.7292	48.6599	37.2463	31.6994	41.0159	32.8098	30.8266	30.6689	24.2948	6.20581	37.043	6.8687	0.00708198
EREG_21427	0	1.27811	0	0	0	1.08234	7.40476	7.09454	3.96242	5.75661	5.96542	4.86736	3.11763	0.393408	0.612602	5.84185	1.30509	3.21048e-06
ERO1L_2227	71.4526	103.527	91.2244	95.7192	110.922	124.469	126.939	95.7762	134.722	137.439	108.869	115.194	109.688	99.5523	18.1083	119.823	16.1408	0.067858
ERO1LB_15346	3.34934	7.66865	19.9944	1.40763	11.0922	12.9881	19.0408	49.6618	29.7182	37.418	49.2147	27.5817	22.428	9.41672	6.80387	35.4392	12.3235	0.0010946
ESPL1_23715	0	0	1.24965	0	0	0	2.11565	3.54727	0	5.75661	1.49135	0	1.18004	0.208275	0.510167	2.15181	2.21991	0.0631233
ESR1_12234	0	0	0	0	0	0	0	0	0	0	0	0	0	0	0	0	0	#DIV/0!
ESR2_25513	0	0	0	0	1.23246	0	0	0	0	0	0	0	0.102705	0.20541	0.503151	0	0	0.340893
ESR2_27179	0	0	0	0	0	0	0	0	0	0	0	0	0	0	0	0	0	#DIV/0!
ESR2_28304	0	0	0	0	0	0	0	0	0	0	0	0	0	0	0	0	0	#DIV/0!
ESRP1_13554	279.112	311.858	263.676	261.82	281.001	242.445	0	0	0	0	0	1.62245	136.795	273.319	23.4789	0.270409	0.662363	6.63832e-11
ESRP2_23043	0	0	2.4993	0	3.69739	0	0	1.77363	1.98121	0	0	3.2449	1.0997	1.03278	1.64422	1.16662	1.37363	0.881425
ETF1_25817	111.645	134.201	88.7251	132.318	110.922	106.07	84.6259	47.8881	93.1169	84.1905	49.2147	73.0103	92.9939	113.98	17.0901	72.0077	19.264	0.0025498
ETFA_2244	490.12	435.835	581.087	344.871	528.726	576.888	920.306	916.969	990.605	518.095	744.186	783.644	652.611	492.921	90.8751	812.301	171.132	0.00237082
ETFB_2245	32.377	19.1716	28.7419	25.3374	9.8597	16.2351	152.327	196.873	200.102	123.048	171.506	167.113	95.2242	21.9538	8.40097	168.495	28.7827	2.98736e-07
ETNK1_26147	49.1237	75.4084	37.4895	32.3756	69.0179	20.5645	34.9082	7.09454	17.8309	17.2698	4.47406	6.48981	31.0039	47.3299	21.4422	14.6779	11.442	0.0081384
ETNK1_27184	100.48	75.4084	107.47	95.7192	98.597	130.963	38.0816	42.5672	63.3987	39.5767	35.7925	37.3164	72.1143	101.44	18.0409	42.7889	10.3556	4.16193e-05
ETS1_2248	175.282	227.503	209.941	174.547	197.194	214.304	87.7993	101.097	116.891	100.741	122.291	85.99	151.132	199.795	21.57	102.468	14.7821	3.68374e-06
ETS1_27185	23.4454	16.6154	16.2454	19.7069	13.5571	24.8939	16.9252	7.09454	7.92484	10.7937	8.94813	6.48981	14.3867	19.0774	4.42407	9.69602	3.85251	0.00287964
ETV1_2251	0	0	0	0	0	0	0	0	0	0.719577	0	0	0.0599647	0	0	0.119929	0.293766	0.340893
ETV1_27186	0	2.55622	1.24965	1.40763	1.23246	0	4.23129	1.77363	1.98121	6.47619	4.47406	0	2.1152	1.07433	0.96656	3.15607	2.33103	0.0708976
EVI2B_24023	2.23289	0	4.9986	0	6.16231	0	8.46259	15.9627	5.94363	25.9048	13.4222	19.4694	8.54659	2.2323	2.75851	14.8609	7.30678	0.00268345
EVL_2255	42.425	70.296	66.2314	60.5283	89.9698	93.0814	28.5612	23.0572	15.8497	30.2222	25.353	19.4694	47.0871	70.422	18.9466	23.7521	5.45574	0.000173411
EXO1_17006	1.11645	7.66865	4.9986	2.81527	3.69739	3.24703	20.0986	24.8309	19.8121	30.2222	38.7752	12.9796	14.1885	3.9239	2.22704	24.4531	9.063	0.000306498
EXOG_21490	66.9868	136.758	78.7279	61.9359	135.571	98.4932	32.7925	35.4727	47.5491	82.0318	80.5331	25.9592	73.5676	96.4121	33.2646	50.7231	24.6831	0.0222441
EXOSC4_2269	18.9796	14.0592	16.2454	14.0763	9.8597	14.0705	9.52041	14.1891	7.92484	14.3915	13.4222	4.86736	12.6338	14.5485	3.00633	10.7192	3.90696	0.0862428
EXOSC5_27191	3.34934	3.83433	6.24825	1.40763	8.62724	3.24703	4.23129	3.54727	1.98121	0	8.94813	0	3.78514	4.4523	2.56814	3.11798	3.35113	0.456763
EXOSC8_21683	50.2401	51.1243	57.4839	42.229	48.066	61.6935	74.0476	67.3981	89.1545	58.2857	58.1628	61.6532	59.9616	51.8062	6.90831	68.117	11.9648	0.0160574
EXT1_2278	128.391	135.479	158.706	164.693	204.589	201.316	129.054	127.702	89.1545	52.5291	70.0937	69.7654	127.623	165.529	32.0493	89.7165	32.1144	0.00216871
EXTL1_23218	0	0	0	0	0	0	0	0	0	0	0	0	0	0	0	0	0	#DIV/0!
EZH2_2282	17.8632	19.1716	21.244	7.03817	18.4869	30.3056	20.0986	30.1518	33.6806	42.455	52.1974	42.1837	27.9064	19.0183	7.45011	36.7945	11.2331	0.00901489
F13A1_17806	0	0	0	0	0	0	0	0	0	0	0	0	0	0	0	0	0	#DIV/0!
F2_2286	0	0	0	0	0	0	332.156	250.082	186.234	134.561	153.61	173.602	102.52	0	0	205.041	73.6774	4.64363e-05
F2R_10901	5.58224	2.55622	2.4993	2.81527	3.69739	6.49405	4.23129	0	1.98121	1.43915	2.98271	3.2449	3.12698	3.94074	1.70496	2.31321	1.49803	0.109514
F3_21670	319.304	581.539	368.647	406.806	627.323	319.291	64.5272	30.1518	43.5866	53.9683	20.879	27.5817	238.634	437.152	134.466	40.1158	16.8896	3.00987e-05
F3_2289	90.4322	80.5208	62.4825	108.388	81.3425	53.0348	13.7517	15.9627	1.98121	7.19577	1.49135	6.48981	43.5894	79.3668	19.7401	7.81209	5.96306	6.89963e-06
F5_24874	0	0	0	0	0	0	40.1973	51.4354	43.5866	33.8201	32.8098	35.6939	19.7953	0	0	39.5905	7.08657	8.41795e-08
F9_2297	0	0	0	0	0	0	24.3299	10.6418	3.96242	3.59788	2.98271	3.2449	4.0633	0	0	8.12661	8.45002	0.0402448
FABP1_11582	0	0	0	0	1.23246	0	9349.04	8321.89	5882.21	2120.59	4119.12	3587.24	2781.78	0.20541	0.503151	5563.35	2824.4	0.000697295
FABP1_2298	0	0	1.24965	0	1.23246	0	1226.02	785.72	729.086	234.582	428.019	442.929	320.736	0.413685	0.640902	641.059	352.34	0.00122788
FABP4_21799	0	1.27811	0	1.40763	0	0	129.054	175.59	174.347	66.9206	240.108	197.939	82.2204	0.447624	0.694665	163.993	59.7181	5.31299e-05
FAH_2303	2.23289	3.83433	7.4979	14.0763	9.8597	6.49405	29.619	35.4727	25.7557	21.5873	17.8963	24.3368	16.5553	7.33254	4.26239	25.778	6.17255	0.000128077
FAIM_2304	50.2401	47.29	56.2342	52.0825	52.9959	49.7877	34.9082	31.9254	49.5303	32.381	23.8617	43.8062	43.7536	51.4384	3.0728	36.0688	9.1892	0.00303178
FAIM3_23874	0	0	0	0	0	0	0	0	0	0	0	0	0	0	0	0	0	#DIV/0!
FAM13A_2311	0	0	0	0	0	0	1.05782	0	0	1.43915	0	0	0.208081	0	0	0.416163	0.655897	0.151191
FAM174A_2316	156.303	251.787	162.454	129.502	198.426	168.845	69.8163	65.6245	53.4927	46.7725	56.6715	61.6532	118.446	177.886	42.45	59.0051	8.40452	5.17376e-05
FAM20B_2318	8.93158	8.94676	4.9986	18.2993	3.69739	12.9881	13.7517	3.54727	7.92484	5.75661	5.96542	4.86736	8.30624	9.64361	5.36716	6.96887	3.61997	0.335381
FAM57A_2328	54.7059	34.5089	28.7419	42.229	45.6011	35.7173	15.8673	3.54727	9.90605	10.7937	5.96542	6.48981	24.5061	40.2507	9.24624	8.76159	4.38405	1.97566e-05
FAM63A_2329	13.3974	2.55622	13.7461	9.85344	8.62724	12.9881	3.17347	7.09454	7.92484	2.87831	2.98271	4.86736	7.50748	10.1948	4.28002	4.8202	2.22138	0.02119
FAM69A_2333	16.7467	8.94676	7.4979	14.0763	8.62724	6.49405	31.7347	28.3781	23.7745	33.1005	11.9308	8.11226	16.6183	10.3982	4.06766	22.8385	10.5058	0.0221272
FAM69A_27207	0	1.27811	1.24965	1.40763	0	1.08234	9.52041	15.9627	11.8873	13.672	10.4395	14.6021	6.75847	0.836289	0.65602	12.6806	2.49343	5.33533e-07
FAM72A_22322	12.2809	17.8935	14.9958	5.63054	19.7194	9.74108	57.1225	40.7936	49.5303	93.545	44.7406	50.296	34.6908	13.3769	5.24737	56.0047	19.2005	0.000375627
FAM83D_14832	3.34934	2.55622	3.74895	0	0	4.32937	4.23129	19.51	13.8685	20.1482	28.3357	27.5817	10.6383	2.33065	1.8952	18.9459	9.02008	0.00130298
FAM96A_14110	411.969	460.119	293.668	306.864	483.125	215.386	469.674	251.856	265.482	178.455	217.738	230.388	315.394	361.855	105.83	268.932	102.853	0.154016
FAM96B_26073	1184.55	613.492	763.536	1044.47	767.824	826.91	247.531	450.503	396.242	193.566	487.673	353.695	610.832	866.796	209.163	354.868	114.923	0.000371097
FANCI_2338	4.46579	6.39054	9.9972	8.44581	11.0922	5.41171	24.3299	15.9627	15.8497	25.1852	23.8617	14.6021	13.7995	7.63387	2.63534	19.9652	4.96392	0.000312499
FAS_2345	31.2605	46.0119	47.4867	47.8596	36.9739	69.2699	98.3776	124.154	132.741	101.46	122.291	94.1022	79.3324	46.4771	12.9963	112.188	16.1283	1.51736e-05
FASLG_21013	0	0	0	0	0	0	0	0	0	0	0	0	0	0	0	0	0	#DIV/0!
FASN_11197	288.043	472.9	187.447	178.77	202.124	174.257	1331.8	1202.52	1095.61	1395.98	1546.53	1017.28	757.772	250.59	116.744	1264.95	197.404	7.59286e-07
FASTKD5_2353	44.6579	86.9114	79.9776	56.3054	72.7153	49.7877	45.4864	37.2463	41.6054	27.3439	20.879	27.5817	49.2082	65.0592	17.2322	33.3571	9.54462	0.00276577
FAT1_2356	18.9796	66.4616	22.4937	26.7451	23.4168	28.1409	28.5612	47.8881	43.5866	40.2963	53.6888	40.5613	36.735	31.0396	17.653	42.4304	8.46494	0.184563
FBL_2360	42.425	17.8935	28.7419	46.452	35.7414	32.4703	39.1395	31.9254	23.7745	23.746	23.8617	27.5817	31.1461	33.954	10.1829	28.3381	6.19777	0.27535
FBN1_2363	0	0	0	0	0	0	0	0	0	0	0	0	0	0	0	0	0	#DIV/0!
FBXL12_2366	71.4526	58.793	61.2328	49.2672	55.4608	64.9405	37.0238	19.51	13.8685	20.8677	20.879	9.73471	40.2526	60.1912	7.66975	20.3139	9.31618	1.06212e-05
FBXO11_2372	83.7335	75.4084	98.7223	78.8276	62.8556	102.823	47.602	33.699	21.7933	36.6984	10.4395	21.0919	56.1412	83.7283	14.9554	28.554	13.3053	5.03235e-05
FBXO21_2375	7.81513	1.27811	4.9986	2.81527	7.39478	12.9881	5.28912	5.3209	9.90605	2.87831	2.98271	11.3572	6.25202	6.215	4.17703	6.28904	3.55727	0.97428
FBXO22_15494	3.34934	2.55622	4.9986	0	2.46493	6.49405	11.6361	5.3209	17.8309	13.672	7.45677	3.2449	6.58539	3.31052	2.24631	9.86025	5.50198	0.022328
FBXO5_10555	53.5895	75.4084	92.4741	50.6749	82.575	45.4584	29.619	58.5299	51.5115	59.0053	40.2666	47.0511	57.1803	66.6967	19.3497	47.6639	11.3333	0.0643041
FBXO7_2377	514.682	586.652	656.066	544.755	723.456	635.335	162.905	200.421	176.328	179.175	184.928	178.47	395.264	610.158	76.8421	180.371	12.2411	9.38248e-08
FCER1G_11058	3.34934	1.27811	1.24965	0	0	0	5.28912	1.77363	0	1.43915	0	3.2449	1.46866	0.979517	1.31579	1.9578	2.03584	0.346195
FCGR1A_15846	0	0	0	0	0	0	0	0	0	0	0	0	0	0	0	0	0	#DIV/0!
FCGR1B_26488	0	0	0	0	0	0	0	0	0	0	0	0	0	0	0	0	0	#DIV/0!
FCGR2B_25215	0	0	0	0	0	0	0	0	0	0	0	0	0	0	0	0	0	#DIV/0!
FCGR3A_13772	0	0	0	0	0	0	0	0	0	0	0	0	0	0	0	0	0	#DIV/0!
FCGR3B_22716	0	0	0	0	0	0	0	0	0	0	0	0	0	0	0	0	0	#DIV/0!
FCRLA_14150	0	0	0	0	0	0	0	0	0	0	0	0	0	0	0	0	0	#DIV/0!
FDFT1_2382	114.994	60.0711	96.223	97.1268	71.4828	101.74	79.3367	81.5872	79.2484	69.0794	29.8271	60.0307	78.3956	90.273	20.4462	66.5183	19.74	0.0678054
FEN1_2387	5.58224	19.1716	8.74755	4.2229	6.16231	6.49405	13.7517	23.0572	15.8497	20.1482	32.8098	17.847	14.487	8.39678	5.48045	20.5773	6.81707	0.00664662
FERMT2_23975	200.96	246.675	197.445	230.852	199.659	201.316	53.949	30.1518	15.8497	38.1376	29.8271	32.449	123.106	212.818	20.7554	33.394	12.4655	5.52274e-09
FEZ2_2394	405.27	455.007	618.577	403.991	510.24	622.347	133.286	184.458	124.816	120.889	159.575	157.378	324.653	502.572	99.3078	146.734	24.619	6.76104e-06
FGB_2397	0	0	0	0	0	0	17107.1	7708.21	6862.91	8700.4	4840.94	4030.17	4104.15	0	0	8208.29	4696.53	0.00160871
FGF17_2402	0	0	0	0	0	0	0	0	0	0	0	0	0	0	0	0	0	#DIV/0!
FGF2_2405	176.399	304.19	299.916	205.515	338.927	359.338	0	0	0	0	0	0	140.357	280.714	73.5213	0	0	2.92564e-06
FGF7_13194	1.11645	0	0	0	0	0	0	0	0	0.719577	2.98271	0	0.401561	0.186075	0.455788	0.617048	1.19414	0.428114
FGF7_2409	18.9796	28.1184	17.4951	28.1527	24.6493	27.0586	7.40476	12.4154	3.96242	4.31746	2.98271	1.62245	14.7632	24.0756	4.72157	5.45087	3.91335	2.21236e-05
FGF8_28239	0	0	0	0	0	0	0	0	0	0	0	0	0	0	0	0	0	#DIV/0!
FGFR2_2417	126.159	138.036	154.957	125.28	129.409	162.351	43.3708	47.8881	57.4551	38.8572	47.7233	30.8266	91.8593	139.365	15.7809	44.3535	9.05157	1.59735e-07
FGFR4_2419	0	0	1.24965	0	0	1.08234	0	0	1.98121	0	0	0	0.359434	0.388665	0.604438	0.330202	0.808826	0.890033
FGG_23945	4.46579	0	0	1.40763	1.23246	0	24011.5	25256.5	16234	15981.8	15380.3	10278.2	8929.13	1.18431	1.73367	17857.1	5698.31	1.68895e-05
FGL2_22561	0	3.83433	6.24825	2.81527	2.46493	1.08234	0	0	0	0	0	0	1.37043	2.74085	2.18367	0	0	0.0117504
FGR_26336	0	0	0	0	0	0	0	0	0	0	0	0	0	0	0	0	0	#DIV/0!
FHL2_2423	72.5691	31.9527	51.2356	108.388	73.9478	33.5526	2.11565	1.77363	3.96242	3.59788	2.98271	0	32.1732	61.9409	29.1006	2.40538	1.44559	0.000533295
FIBIN_23318	6.69868	10.2249	7.4979	9.85344	7.39478	5.41171	0	0	0	0	0	0	3.92345	7.8469	1.85773	0	0	1.1623e-06
FIG4_20285	17.8632	16.6154	13.7461	16.8916	19.7194	11.9058	12.6939	0	5.94363	12.2328	2.98271	6.48981	11.4237	16.1236	2.83655	6.72381	5.01716	0.0025391
FIGF_28363	0	0	0	0	1.23246	0	1.05782	0	1.98121	2.87831	0	0	0.595817	0.20541	0.503151	0.986224	1.22417	0.179039
FIS1_2429	3.34934	0	1.24965	0	6.16231	2.16468	6.34694	0	1.98121	0.719577	4.47406	3.2449	2.47439	2.15433	2.34916	2.79445	2.3841	0.649496
FKBP14_2430	14.5138	12.7811	11.2468	9.85344	16.022	10.8234	22.2143	7.09454	27.7369	7.91535	10.4395	16.2245	13.9055	12.5401	2.36283	15.2709	8.35251	0.458769
FKBP1A_21107	22.3289	6.39054	7.4979	19.7069	8.62724	4.32937	15.8673	10.6418	13.8685	4.31746	2.98271	16.2245	11.0653	11.4801	7.5685	10.6504	5.78866	0.835372
FKBP1A_27226	3.34934	6.39054	1.24965	1.40763	3.69739	4.32937	1.05782	3.54727	1.98121	1.43915	0	0	2.37078	3.40399	1.9231	1.33758	1.33894	0.0561046
FKBP4_2433	7.81513	6.39054	3.74895	11.2611	1.23246	6.49405	6.34694	3.54727	3.96242	2.87831	0	0	4.4731	6.15704	3.43566	2.78916	2.45666	0.0793257
FKBP5_19156	56.9388	79.2427	52.4853	54.8978	41.9037	75.764	1592.02	1629.97	1483.93	2138.58	1961.13	1288.23	871.258	60.2054	14.4075	1682.31	313.52	1.76308e-07
FLAD1_28296	4.46579	5.11243	6.24825	9.85344	7.39478	14.0705	2.11565	7.09454	11.8873	3.59788	5.96542	8.11226	7.15985	7.85752	3.58964	6.46217	3.46114	0.508646
FLJ22763_2441	0	0	0	0	0	0	0	0	0	0	0	0	0	0	0	0	0	#DIV/0!
FLNA_25912	462.209	956.025	512.356	487.042	474.498	423.196	50.7755	90.4553	51.5115	70.5185	93.9553	48.6736	310.101	552.554	199.842	67.6483	20.6184	0.000148604
FLRT2_20435	0	0	1.24965	0	0	1.08234	5.28912	8.86817	13.8685	15.1111	8.94813	12.9796	5.61638	0.388665	0.604438	10.8441	3.74891	5.07751e-05
FLRT3_17906	78.1513	117.586	124.965	84.4581	134.338	112.564	110.014	94.0026	75.286	140.317	95.4467	97.3471	105.373	108.677	22.524	102.069	21.7927	0.616755
FMO1_13664	0	0	0	0	0	0	15.8673	8.86817	15.8497	9.3545	8.94813	6.48981	5.44814	0	0	10.8963	3.97367	5.25392e-05
FMO3_14602	0	0	0	0	0	0	350.139	473.56	332.843	348.275	507.06	300.154	192.669	0	0	385.339	83.9335	5.36683e-07
FMO5_11213	0	3.83433	1.24965	0	2.46493	1.08234	43.3708	24.8309	29.7182	19.4286	16.4049	14.6021	13.0822	1.43854	1.4896	24.7259	10.6991	0.000357367
FN1_13666	18.9796	30.6746	18.7447	11.2611	27.1142	48.7054	3176.64	4024.38	3409.66	4250.54	3706.02	3072.92	1816.3	25.9133	13.0977	3606.69	470.646	4.29174e-09
FN1_2459	22.3289	72.8522	29.9916	22.5222	35.7414	48.7054	4222.83	3573.87	3548.35	4995.3	2539.78	2935.02	1837.27	38.6903	19.3949	3635.86	882.802	1.62112e-06
FN1_27231	118.343	84.3552	64.9818	63.3436	96.1321	145.034	10130.8	15457.2	11124.5	13477.7	13848.7	9690.91	6191.83	95.365	31.8287	12288.3	2308.57	1.43723e-07
FNDC4_26595	0	0	0	1.40763	0	1.08234	10.5782	19.51	13.8685	10.7937	2.98271	12.9796	6.10022	0.414996	0.651087	11.7854	5.39189	0.000445314
FOLH1_21200	0	0	0	0	0	0	1.05782	0	0	0	0	0	0.0881519	0	0	0.176304	0.431855	0.340893
FOLH1B_15606	0	0	0	0	0	0	11.6361	1.77363	3.96242	2.15873	0	1.62245	1.76277	0	0	3.52555	4.17037	0.0652016
FOS_2461	4.46579	3.83433	12.4965	5.63054	4.92985	3.24703	1.05782	1.77363	0	5.75661	0	1.62245	3.73455	5.76734	3.39954	1.70175	2.12885	0.0323889
FOSB_28257	4.46579	3.83433	1.24965	5.63054	4.92985	1.08234	0	1.77363	0	0	0	0	1.91384	3.53208	1.92516	0.295606	0.724083	0.00318952
FOSL1_2463	30.1441	23.006	23.7433	18.2993	20.9519	30.3056	47.602	44.3409	39.6242	45.3333	16.4049	32.449	31.017	24.4083	4.88576	37.6257	11.7059	0.0287467
FOXA1_22204	98.2474	173.823	93.7237	71.7894	77.6451	102.823	28.5612	51.4354	73.3048	69.799	117.817	66.5205	85.4574	103.008	36.7192	67.9063	29.479	0.0978163
FOXE3_11091	1.11645	2.55622	1.24965	2.81527	4.92985	0	0	0	0	0	0	0	1.05562	2.11124	1.72206	0	0	0.0132741
FOXJ3_2478	5.58224	3.83433	7.4979	5.63054	8.62724	12.9881	12.6939	12.4154	17.8309	30.2222	8.94813	22.7143	12.4154	7.36006	3.22125	17.4708	7.88967	0.0156672
FOXM1_2479	0	1.27811	0	0	0	0	0	1.77363	0	0.719577	0	3.2449	0.584685	0.213018	0.521786	0.956352	1.31949	0.228353
FOXO3_2481	60.2881	60.0711	72.4797	83.0505	67.7854	83.3404	131.17	92.229	95.0981	116.571	85.0072	84.3675	85.9549	71.1692	10.431	100.741	18.9551	0.00739102
FOXO4_2484	5.58224	21.7278	2.4993	1.40763	4.92985	7.5764	3.17347	7.09454	3.96242	2.87831	4.47406	1.62245	5.57738	7.28721	7.41044	3.86754	1.85963	0.29862
FPGS_27241	377.359	306.746	253.679	360.355	248.957	226.21	99.4354	125.928	126.797	103.619	131.239	111.949	206.023	295.551	62.8488	116.495	13.3417	4.58889e-05
FPGT_16510	4.46579	7.66865	6.24825	2.81527	0	2.16468	6.34694	3.54727	11.8873	5.03704	2.98271	1.62245	4.56553	3.89377	2.80837	5.23728	3.64691	0.490989
FPR1_13192	2.23289	0	2.4993	0	0	4.32937	9.52041	10.6418	9.90605	7.91535	19.3876	6.48981	6.07688	1.51026	1.80502	10.6435	4.53785	0.00100917
FRS2_2492	152.953	327.196	203.693	174.547	226.773	189.41	67.7007	69.1717	63.3987	103.619	65.6196	63.2756	142.28	212.429	61.5724	72.1309	15.601	0.000297017
FSD1_2495	0	0	0	0	0	0	0	0	0	0	0	0	0	0	0	0	0	#DIV/0!
FST_23553	0	0	0	0	0	0	0	0	1.98121	0.719577	1.49135	0	0.349345	0	0	0.69869	0.864652	0.0759568
FSTL1_23151	208.776	242.841	241.182	177.362	240.33	285.738	488.714	634.961	635.969	572.783	681.549	567.858	414.839	232.705	36.5534	596.972	68.2196	4.25441e-07
FSTL3_14058	11.1645	1.27811	8.74755	9.85344	11.0922	6.49405	0	5.3209	3.96242	1.43915	4.47406	3.2449	5.58927	8.10497	3.7671	3.07357	1.99747	0.0160965
FURIN_27246	6.69868	8.94676	4.9986	9.85344	0	4.32937	10.5782	7.09454	13.8685	4.31746	2.98271	1.62245	6.27423	5.80448	3.56609	6.74398	4.72965	0.705782
FUT1_2519	0	1.27811	0	1.40763	1.23246	0	2.11565	0	0	0	0	1.62245	0.638025	0.653034	0.717668	0.623016	0.977693	0.952851
FUT4_20944	2.23289	0	0	1.40763	2.46493	2.16468	4.23129	3.54727	0	1.43915	0	3.2449	1.72773	1.37836	1.12515	2.0771	1.8548	0.448432
FYB_28231	0	1.27811	0	5.63054	1.23246	2.16468	0	0	0	0	0	0	0.858816	1.71763	2.08997	0	0	0.0718017
FYN_2527	0	2.55622	3.74895	1.40763	0	1.08234	0	0	0	0	0	0	0.732929	1.46586	1.47305	0	0	0.0349963
FZD1_2533	5.58224	1.27811	3.74895	4.2229	8.62724	2.16468	3.17347	10.6418	7.92484	3.59788	11.9308	0	5.24108	4.27069	2.62164	6.21147	4.68865	0.396949
FZD10_26157	2.23289	0	0	0	0	0	0	0	0	0	0	0	0.186075	0.372149	0.911575	0	0	0.340893
FZD7_2537	0	0	0	0	0	0	0	0	0	0	0	0	0	0	0	0	0	#DIV/0!
G0S2_13343	0	0	0	0	0	0	48.6599	51.4354	29.7182	7.19577	10.4395	3.2449	12.5578	0	0	25.1156	21.3686	0.0164133
G3BP1_2542	754.718	1060.83	871.006	895.256	957.623	900.509	434.765	452.277	433.885	471.323	392.226	306.643	660.922	906.657	100.887	415.187	59.2768	1.22435e-06
G3BP2_2545	74.802	127.811	61.2328	73.197	60.3907	64.9405	42.3129	39.0199	41.6054	37.418	23.8617	35.6939	56.8571	77.0623	25.577	36.652	6.74221	0.00383246
G6PC_2546	0	0	0	0	0	0	81.4524	56.7563	15.8497	4.31746	13.4222	16.2245	15.6685	0	0	31.3371	30.5841	0.0309233
G6PD_25228	694.43	419.22	511.107	588.391	486.823	458.913	755.286	819.419	828.146	992.296	917.183	833.94	692.096	526.481	99.9194	857.712	83.7216	9.83253e-05
G6PD_2548	72.5691	19.1716	43.7377	59.1207	54.2284	40.0467	92.0306	97.5499	95.0981	112.254	116.326	131.419	77.7959	48.1457	18.322	107.446	15.2623	0.000117013
GAA_2549	15.6303	6.39054	18.7447	9.85344	8.62724	8.65874	25.3878	23.0572	17.8309	15.1111	14.9135	22.7143	15.5767	11.3175	4.78516	19.8358	4.47345	0.0097312
GABARAPL1_2552	62.521	21.7278	48.7363	54.8978	17.2545	49.7877	9.52041	7.09454	5.94363	2.87831	0	3.2449	23.6339	42.4875	18.5222	4.7803	3.40599	0.000619054
GABBR1_2553	10.048	19.1716	12.4965	25.3374	23.4168	18.3998	0	3.54727	1.98121	4.31746	2.98271	6.48981	10.6824	18.145	5.96839	3.21974	2.18918	0.000184954
GABPB1_2555	102.713	163.598	117.467	112.611	157.755	134.21	45.4864	39.0199	33.6806	58.2857	26.8444	37.3164	85.749	131.392	24.9371	40.1056	10.8219	9.22138e-06
GABRA2_23101	0	0	0	0	0	0	0	0	0	0	0	0	0	0	0	0	0	#DIV/0!
GABRB3_2561	2.23289	2.55622	4.9986	2.81527	1.23246	2.16468	0	1.77363	0	0	0	0	1.48115	2.66669	1.26248	0.295606	0.724083	0.00255661
GAD1_2566	5.58224	2.55622	13.7461	2.81527	4.92985	12.9881	1.05782	3.54727	0	0.719577	1.49135	1.62245	4.25469	7.10297	4.99718	1.40641	1.2007	0.0217449
GADD45A_2569	24.5618	21.7278	41.2384	29.5603	27.1142	24.8939	81.4524	67.3981	61.4175	67.6402	22.3703	63.2756	44.3876	28.1828	6.91497	60.5924	19.9997	0.00377448
GADD45B_2570	26.7947	17.8935	17.4951	23.9298	25.8817	14.0705	63.4694	40.7936	33.6806	51.09	28.3357	29.2041	31.0532	21.0109	5.21433	41.0956	13.8547	0.00770373
GADD45G_13658	0	0	0	0	0	0	3.17347	0	1.98121	0.719577	0	0	0.489521	0	0	0.979043	1.32384	0.100154
GADD45G_2571	2.23289	1.27811	0	2.81527	0	1.08234	9.52041	3.54727	0	2.87831	2.98271	4.86736	2.60039	1.23477	1.14618	3.96601	3.15336	0.0741303
GAGE1_2574	0	0	0	0	0	0	1077.92	1183.01	1048.06	942.646	970.872	1100.02	526.878	0	0	1053.76	87.9545	4.92653e-11
GAGE12F_2576	1.11645	0	0	1.40763	0	0	2165.36	2685.28	2833.13	2083.17	3236.24	2792.24	1316.5	0.42068	0.658188	2632.57	436.585	4.06126e-08
GAGE12J_2577	0	0	0	0	0	0	4.23129	3.54727	3.96242	0.719577	4.47406	1.62245	1.54642	0	0	3.09285	1.54667	0.000624792
GAGE2A_20694	0	0	0	0	0	0	196.755	379.558	356.618	289.27	419.071	371.541	167.734	0	0	335.469	80.0718	1.25302e-06
GAGE2D_22568	0	0	0	0	0	0	805.003	1048.22	1032.21	899.471	1424.24	1096.78	525.494	0	0	1050.99	212.246	2.6413e-07
GAGE3_23922	0	0	0	0	0	0	2659.37	2701.24	2999.55	1967.32	3853.66	3209.21	1449.2	0	0	2898.39	629.645	5.23542e-07
GAGE4_2578	0	0	0	0	0	0	226.374	237.667	283.313	173.418	259.496	280.684	121.746	0	0	243.492	41.1398	4.8481e-08
GALE_27250	56.9388	29.3965	56.2342	47.8596	49.2985	36.7996	31.7347	24.8309	23.7745	27.3439	23.8617	25.9592	36.1694	46.0879	10.9454	26.2508	3.00696	0.00160948
GAP43_26603	0	0	0	0	0	0	0	0	0	0	0	0	0	0	0	0	0	#DIV/0!
GAPDH_2587	5814.46	5912.53	2969.17	5066.08	3358.46	2924.49	1373.05	1268.15	1325.43	1114.62	1768.75	1547.82	2870.25	4340.86	1415.65	1399.64	229.318	0.000518909
GAS2_16298	0	0	0	0	0	0	33.8503	33.699	9.90605	16.5503	22.3703	11.3572	10.6444	0	0	21.2889	10.6173	0.000612544
GATA2_2599	0	0	0	0	0	0	0	0	0	0	1.49135	0	0.12428	0	0	0.248559	0.608843	0.340893
GATA3_2600	0	0	0	0	0	0	0	0	0	0	0	0	0	0	0	0	0	#DIV/0!
GATA6_11986	33.4934	24.2841	37.4895	32.3756	38.2063	43.2937	50.7755	23.0572	49.5303	20.1482	32.8098	24.3368	34.15	34.8571	6.4673	33.443	13.6173	0.822895
GBF1_20353	22.3289	3.83433	23.7433	15.484	14.7896	15.1528	8.46259	14.1891	15.8497	14.3915	14.9135	6.48981	14.1358	15.8888	7.07663	12.3827	3.89402	0.312667
GBP5_11495	0	0	0	1.40763	0	0	3.17347	1.77363	0	2.15873	0	0	0.709456	0.234606	0.574665	1.18431	1.3756	0.149723
GCLC_22866	94.898	90.7457	76.2286	67.5665	71.4828	126.634	169.252	177.363	166.422	143.915	117.817	129.796	119.343	87.926	21.8018	150.761	23.9439	0.000776729
GCLM_25908	179.748	228.781	236.184	201.292	252.655	228.374	581.803	471.787	517.096	597.968	548.818	533.787	381.524	221.172	26.2201	541.876	45.5647	3.62639e-08
GCLM_2615	110.528	150.817	196.195	116.834	171.312	230.539	391.395	585.299	560.683	541.122	605.49	494.848	346.255	162.704	46.4005	529.806	77.8059	1.70139e-06
GCNT3_13241	6.69868	8.94676	8.74755	8.44581	13.5571	18.3998	21.1565	17.7363	19.8121	8.63492	7.45677	16.2245	12.9847	10.7993	4.36735	15.1702	5.78422	0.170409
GDA_21999	0	0	0	1.40763	0	0	24.3299	14.1891	9.90605	25.1852	14.9135	16.2245	8.84633	0.234606	0.574665	17.4581	6.04395	3.95205e-05
GDF15_18329	1954.9	1959.34	1557.06	1880.6	1647.8	1331.28	368.122	503.712	265.482	762.032	362.399	342.337	1077.92	1721.83	253.415	434.014	178.175	1.34591e-06
GDF15_2621	1013.73	650.557	937.237	1048.69	909.557	870.203	223.201	186.232	122.835	332.445	101.412	147.643	545.312	904.996	141.054	185.628	84.1965	8.32715e-07
GDF7_15077	8.93158	25.5622	8.74755	8.44581	13.5571	10.8234	9.52041	5.3209	9.90605	4.31746	8.94813	6.48981	10.0475	12.6779	6.59711	7.41713	2.359	0.0957128
GDF9_10651	0	0	0	0	0	0	0	0	0	0	0	0	0	0	0	0	0	#DIV/0!
GDI2_15353	760.301	894.676	863.508	757.308	870.119	965.449	682.296	778.625	608.232	537.524	793.401	530.542	753.498	851.893	80.6574	655.103	115.465	0.00652095
GDNF_24860	0	0	0	0	0	0	5.28912	14.1891	11.8873	12.9524	11.9308	6.48981	5.22821	0	0	10.4564	3.65565	3.68709e-05
GDPD3_28305	1.11645	0	0	0	0	0	0	0	0	0	0	0	0.0930373	0.186075	0.455788	0	0	0.340893
GDPD5_2628	0	1.27811	0	0	0	1.08234	3.17347	0	0	0.719577	0	1.62245	0.656329	0.393408	0.612602	0.91925	1.27679	0.384462
GEMIN5_22827	54.7059	109.917	94.9734	64.7512	114.619	115.811	62.4116	53.209	61.4175	82.0318	83.5158	58.4083	79.6476	92.4629	26.6101	66.8323	12.7655	0.059299
GEN1_12237	41.3085	85.6333	46.237	56.3054	78.8776	43.2937	27.5034	10.6418	15.8497	29.5027	20.879	19.4694	39.6251	58.6093	19.1487	20.641	7.07094	0.0010483
GFOD1_2633	0	0	1.24965	0	1.23246	0	5.28912	10.6418	7.92484	7.91535	5.96542	11.3572	4.29798	0.413685	0.640902	8.18228	2.43111	1.90673e-05
GFOD1_2634	2.23289	2.55622	3.74895	2.81527	0	2.16468	10.5782	10.6418	5.94363	10.7937	13.4222	9.73471	6.21935	2.253	1.2434	10.1857	2.42508	3.17964e-05
GFPT1_2636	0	0	0	0	0	0	0	0	0	0	0	0	0	0	0	0	0	#DIV/0!
GGCX_2638	58.0553	67.7397	101.222	81.6428	98.597	76.8463	204.16	386.652	273.407	215.873	386.261	251.48	183.495	80.6838	16.9584	286.306	81.4228	0.000122647
GGH_2639	50.2401	24.2841	26.2426	38.0061	23.4168	24.8939	151.269	191.552	192.177	105.778	125.274	149.266	91.8666	31.1806	10.7852	152.553	34.7436	9.76575e-06
GGT1_19717	0	0	0	0	0	0	1.05782	0	0	0	0	1.62245	0.223356	0	0	0.446713	0.714707	0.156768
GGT1_27266	110.528	79.2427	51.2356	125.28	49.2985	81.1757	1.05782	5.3209	0	0	2.98271	1.62245	42.312	82.7934	30.6833	1.83065	2.04217	7.35625e-05
GGT5_11580	0	0	0	0	0	0	11.6361	14.1891	9.90605	10.7937	19.3876	16.2245	6.84475	0	0	13.6895	3.63487	3.31183e-06
GHR_2644	1.11645	0	0	0	0	0	42.3129	67.3981	57.4551	45.3333	47.7233	30.8266	24.3472	0.186075	0.455788	48.5082	12.638	2.90522e-06
GIMAP1-GIMAP5_20869	0	0	0	0	0	0	0	0	0	0	0	0	0	0	0	0	0	#DIV/0!
GIMAP4_16236	0	0	0	1.40763	0	0	0	0	0	0	0	0	0.117303	0.234606	0.574665	0	0	0.340893
GIMAP5_27272	1.11645	0	0	0	0	0	1.05782	0	1.98121	0.719577	1.49135	0	0.530534	0.186075	0.455788	0.874994	0.799053	0.0964745
GIMAP6_20946	0	0	0	0	0	0	0	0	0	0	0	0	0	0	0	0	0	#DIV/0!
GIMAP7_21696	0	0	0	0	0	0	0	3.54727	1.98121	0.719577	0	1.62245	0.655876	0	0	1.31175	1.36633	0.040527
GIMAP8_20139	0	0	0	0	0	0	0	0	0	1.43915	0	0	0.119929	0	0	0.239859	0.587532	0.340893
GIN1_14366	2.23289	3.83433	3.74895	2.81527	1.23246	2.16468	6.34694	8.86817	17.8309	5.03704	1.49135	3.2449	4.90399	2.67143	1.00537	7.13655	5.82086	0.0938045
GINS1_12127	4.46579	1.27811	1.24965	1.40763	0	6.49405	6.34694	7.09454	0	5.03704	0	1.62245	2.91635	2.48254	2.4623	3.35016	3.20246	0.610291
GINS3_21786	10.048	14.0592	8.74755	15.484	12.3246	8.65874	15.8673	10.6418	11.8873	13.672	26.8444	19.4694	13.9754	11.5537	2.85802	16.397	5.9959	0.104386
GJA1_2649	107.179	136.758	138.711	135.133	109.689	143.952	9.52041	15.9627	19.8121	10.7937	10.4395	14.6021	71.046	128.57	15.8972	13.5217	3.99118	9.35928e-09
GJB1_2650	0	0	0	0	4.92985	2.16468	9.52041	8.86817	9.90605	3.59788	2.98271	3.2449	3.76789	1.18242	2.02981	6.35335	3.39389	0.00944488
GJB2_2653	1.11645	0	3.74895	1.40763	2.46493	0	158.673	150.759	99.0605	101.46	135.713	123.306	64.8092	1.45633	1.45829	128.162	24.8276	2.01964e-07
GJD4_2656	0	0	0	0	0	0	0	0	0	0	0	0	0	0	0	0	0	#DIV/0!
GLB1_2661	7.81513	10.2249	6.24825	2.81527	3.69739	12.9881	6.34694	1.77363	3.96242	6.47619	0	6.48981	5.7365	7.29817	3.88259	4.17483	2.77898	0.140164
GLDC_11676	224.406	276.071	129.964	195.661	242.795	113.646	130.112	44.3409	79.2484	57.5661	16.4049	32.449	128.555	197.091	64.1001	60.0203	40.4894	0.00127719
GLI2_2664	0	0	0	0	0	0	0	1.77363	0	0.719577	0	0	0.207768	0	0	0.415535	0.724921	0.190581
GLOD4_2670	1.11645	1.27811	4.9986	7.03817	6.16231	4.32937	7.40476	10.6418	3.96242	3.59788	5.96542	8.11226	5.38396	4.15384	2.4736	6.61409	2.6699	0.12877
GLRX_2674	323.77	329.752	313.662	260.412	338.927	322.538	196.755	227.025	184.253	123.048	195.367	193.072	250.715	314.844	27.9475	186.587	34.3525	3.31849e-05
GLUD1_2678	0	2.55622	2.4993	4.2229	0	8.65874	5.28912	5.3209	0	2.15873	2.98271	4.86736	3.213	2.98953	3.22378	3.43647	2.12973	0.78269
GLUL_19900	42.425	30.6746	23.7433	39.4138	36.9739	31.3879	319.463	276.687	332.843	277.757	237.125	274.194	160.224	34.1031	6.81395	286.345	34.6298	7.85667e-09
GMFG_11656	0	0	0	0	0	0	0	0	0	0	0	0	0	0	0	0	0	#DIV/0!
GMNN_2688	44.6579	46.0119	37.4895	38.0061	44.3687	37.882	133.286	113.513	142.647	89.9471	126.765	147.643	83.5181	41.4027	3.99708	125.633	21.2328	2.42148e-06
GMPR2_2691	36.8428	44.7338	33.7405	40.8214	49.2985	47.6231	19.0408	28.3781	21.7933	13.672	28.3357	12.9796	31.4383	42.1767	6.13805	20.6999	6.78534	0.000185265
GNA11_2692	3.34934	0	1.24965	2.81527	0	0	1.05782	1.77363	0	4.31746	1.49135	1.62245	1.47308	1.23571	1.51945	1.71045	1.42883	0.58942
GNA15_2693	0	0	0	0	0	0	0	1.77363	0	0	0	0	0.147803	0	0	0.295606	0.724083	0.340893
GNAI1_2696	85.9664	88.1895	107.47	76.0123	99.8295	93.0814	32.7925	51.4354	41.6054	30.9418	28.3357	42.1837	64.8203	91.7582	11.0269	37.8824	8.73228	2.8427e-06
GNAI2_28208	79.2678	52.4024	94.9734	84.4581	65.3205	85.505	79.3367	70.9454	63.3987	55.4074	79.0418	40.5613	70.8849	76.9879	15.4764	64.7819	15.0307	0.195917
GNAI3_28256	10.048	20.4497	21.244	19.7069	28.3466	10.8234	12.6939	8.86817	11.8873	8.63492	13.4222	11.3572	14.7902	18.4365	6.92944	11.1439	1.98318	0.0326356
GNAL_2698	0	0	0	0	0	0	0	0	0	0	0	0	0	0	0	0	0	#DIV/0!
GNAQ_2701	152.953	169.988	149.958	159.063	152.825	141.787	74.0476	44.3409	47.5491	63.3228	47.7233	68.143	105.975	154.429	9.46711	57.5211	12.56	3.29623e-08
GNAS_2704	803.842	933.019	1080.95	750.269	899.698	902.674	778.558	856.665	853.902	641.863	857.529	822.583	848.462	895.075	114.332	801.85	84.122	0.138751
GNB1_2706	1456.96	1514.56	1814.49	1463.94	1901.69	1851.89	595.554	762.663	657.762	502.265	788.926	704.144	1167.9	1667.26	209.572	668.552	107.434	1.12064e-06
GNB3_17839	0	0	0	0	0	0	0	0	0	0	0	0	0	0	0	0	0	#DIV/0!
GNB5_2709	12.2809	10.2249	4.9986	5.63054	17.2545	9.74108	8.46259	21.2836	11.8873	5.75661	14.9135	12.9796	11.2845	10.0217	4.51776	12.5472	5.39153	0.399803
GNGT1_28262	0	0	1.24965	2.81527	1.23246	1.08234	0	0	0	0	0	0	0.531644	1.06329	1.03868	0	0	0.0310447
GNLY_23496	0	0	0	0	0	0	0	0	0	0	0	0	0	0	0	0	0	#DIV/0!
GNMT_16770	0	1.27811	0	0	1.23246	0	2.11565	5.3209	5.94363	1.43915	2.98271	3.2449	1.96313	0.418429	0.648387	3.50782	1.77667	0.00251343
GNPDA1_28283	137.323	116.308	113.718	126.687	93.6672	104.987	23.2721	21.2836	17.8309	12.2328	25.353	29.2041	68.4889	115.448	15.4428	21.5294	5.94516	7.2399e-08
GNRHR_13123	0	0	0	0	0	0	0	0	0	0	0	0	0	0	0	0	0	#DIV/0!
GNS_2725	40.1921	56.2368	61.2328	47.8596	71.4828	59.5288	75.1054	109.965	69.3424	68.3598	53.6888	56.7858	64.1484	56.0888	10.9153	72.2079	20.1883	0.116097
GOLGA2_14861	5.58224	17.8935	11.2468	9.85344	12.3246	12.9881	23.2721	24.8309	23.7745	32.381	32.8098	25.9592	19.4097	11.6481	4.03572	27.1713	4.30399	7.39883e-05
GOLT1B_2734	8.93158	6.39054	14.9958	14.0763	9.8597	12.9881	11.6361	8.86817	15.8497	5.75661	10.4395	6.48981	10.5235	11.207	3.34519	9.83997	3.70253	0.517377
GOT1_2737	77.0349	48.5681	82.4769	77.4199	64.0881	88.7521	129.054	115.286	91.1357	123.767	86.4986	142.776	93.9048	73.0567	14.4919	114.753	22.0338	0.00309506
GPATCH8_2740	15.6303	6.39054	11.2468	8.44581	18.4869	14.0705	4.23129	1.77363	7.92484	5.03704	4.47406	1.62245	8.27785	12.3785	4.54647	4.17722	2.33148	0.00281232
GPC1_2744	17.8632	6.39054	28.7419	22.5222	25.8817	7.5764	50.7755	49.6618	41.6054	46.0529	13.4222	50.296	30.0658	18.1627	9.39417	41.969	14.407	0.00688033
GPER_2750	1.11645	1.27811	0	0	0	0	1.05782	5.3209	3.96242	0.719577	2.98271	1.62245	1.50504	0.399093	0.620382	2.61098	1.80417	0.0175532
GPI_2753	463.326	281.184	359.899	564.462	354.949	358.255	466.5	381.331	322.937	379.217	286.34	339.092	379.791	397.012	100.5	362.57	62.231	0.491722
GPR171_11276	0	0	0	0	0	0	0	0	0	0	0	0	0	0	0	0	0	#DIV/0!
GPR18_23181	0	0	0	0	0	0	0	0	0	0	0	0	0	0	0	0	0	#DIV/0!
GPR183_12920	0	0	0	0	0	0	0	0	0	0	0	0	0	0	0	0	0	#DIV/0!
GPR56_2761	64.7539	56.2368	89.9748	85.8657	48.066	95.2461	1.05782	0	1.98121	0	2.98271	0	37.1804	73.3572	19.5883	1.00362	1.25676	4.01935e-06
GPR65_23391	0	0	0	0	0	0	0	0	0	0	0	0	0	0	0	0	0	#DIV/0!
GPR87_10766	114.994	80.5208	69.9804	81.6428	124.479	112.564	98.3776	141.891	142.647	156.148	138.696	150.888	117.736	97.3634	22.6175	138.108	20.5063	0.00844375
GPR89A_25292	169.7	184.048	246.181	163.286	218.146	228.374	67.7007	97.5499	122.835	84.9101	98.4294	84.3675	147.127	201.622	33.9758	92.6321	18.5447	4.20896e-05
GPR89B_14463	58.0553	47.29	67.4811	76.0123	69.0179	79.011	44.4286	67.3981	35.6618	48.2116	40.2666	56.7858	57.4683	66.1446	11.7804	48.7921	11.6151	0.0279255
GPR97_16524	0	0	0	0	0	0	0	0	0	0	0	0	0	0	0	0	0	#DIV/0!
GPS1_26008	304.79	171.267	239.933	268.858	211.984	247.856	159.731	175.59	196.14	142.476	198.35	163.868	206.737	240.781	46.0387	172.692	21.7962	0.00836986
GPX1_16566	493.47	347.646	301.166	525.048	348.787	261.927	131.17	104.644	103.023	105.778	134.222	113.572	247.538	379.674	105.916	115.401	13.9123	0.000122027
GPX2_11201	0	0	0	0	0	0	13.7517	8.86817	13.8685	7.91535	1.49135	16.2245	5.17663	0	0	10.3533	5.38628	0.000831045
GPX4_17664	1176.74	292.687	636.072	1158.48	552.143	646.158	732.014	682.849	715.217	325.968	626.369	579.215	676.993	743.713	352.355	610.272	150.435	0.413545
GRB10_2771	32.377	44.7338	42.4881	35.1909	48.066	45.4584	75.1054	56.7563	55.4739	70.5185	62.6369	73.0103	53.4846	41.3857	6.21565	65.5836	8.47332	0.000215306
GRB14_22206	29.0276	42.1776	21.244	43.6367	45.6011	46.5407	12.6939	12.4154	15.8497	10.0741	11.9308	1.62245	24.4012	38.038	10.4039	10.7644	4.85224	0.000168435
GRB7_28219	14.5138	8.94676	12.4965	14.0763	3.69739	3.24703	4.23129	1.77363	5.94363	3.59788	5.96542	16.2245	7.89285	9.49631	5.06234	6.2894	5.11475	0.300627
GREB1_14205	0	0	0	0	0	0	7.40476	8.86817	15.8497	12.2328	11.9308	6.48981	5.23134	0	0	10.4627	3.52096	2.66684e-05
GRHL2_23611	0	0	0	0	0	0	0	0	0	0	0	0	0	0	0	0	0	#DIV/0!
GRIK4_24451	0	0	0	0	0	0	0	0	0	0.719577	2.98271	0	0.308524	0	0	0.617048	1.19414	0.234305
GRIN1_2787	0	0	0	0	0	0	0	0	0	0	0	0	0	0	0	0	0	#DIV/0!
GRIN2A_25164	0	0	0	0	0	0	0	0	0	0	0	0	0	0	0	0	0	#DIV/0!
GRIN2B_25161	2.23289	2.55622	4.9986	5.63054	7.39478	4.32937	0	0	0	0.719577	1.49135	0	2.44611	4.52373	1.94166	0.368489	0.620842	0.000542915
GRIN2C_25162	0	0	0	0	0	0	1.05782	1.77363	9.90605	6.47619	2.98271	3.2449	2.12011	0	0	4.24022	3.3432	0.0111227
GRIN2D_25159	0	0	0	0	0	0	0	0	0	0	0	0	0	0	0	0	0	#DIV/0!
GRK1_2794	0	0	0	0	0	0	0	0	0	0	0	0	0	0	0	0	0	#DIV/0!
GRM4_2797	0	0	0	0	0	0	0	0	0	0	0	0	0	0	0	0	0	#DIV/0!
GRN_2799	27.9112	17.8935	18.7447	32.3756	24.6493	19.4822	16.9252	15.9627	15.8497	12.9524	11.9308	12.9796	18.9714	23.5094	5.82655	14.4334	2.0554	0.00486205
GRWD1_2804	2.23289	0	2.4993	0	3.69739	0	0	3.54727	1.98121	0.719577	2.98271	0	1.4717	1.40493	1.61617	1.53846	1.53111	0.886116
GSDMB_26379	1.11645	7.66865	0	0	6.16231	0	5.28912	3.54727	5.94363	21.5873	5.96542	9.73471	5.58457	2.49124	3.48687	8.67791	6.63944	0.0708936
GSK3B_2810	72.5691	71.5741	97.4727	76.0123	83.8075	91.9991	28.5612	49.6618	41.6054	40.2963	32.8098	21.0919	58.9551	82.2391	10.7313	35.6711	10.2337	1.6572e-05
GSR_21104	326.003	543.196	407.386	294.196	400.55	403.714	291.959	404.389	384.355	410.159	608.473	378.031	404.367	395.841	86.186	412.894	104.867	0.764595
GSR_28346	426.483	885.729	557.344	418.068	772.754	595.288	216.854	328.122	316.994	315.175	499.604	329.358	471.814	609.278	187.626	334.351	91.4842	0.00908008
GSTA2_17119	0	0	0	0	0	0	2.11565	0	5.94363	2.87831	0	0	0.911465	0	0	1.82293	2.37272	0.089242
GSTA2_2817	0	0	0	0	0	0	677.007	564.016	463.603	174.138	232.651	296.909	200.694	0	0	401.387	198.653	0.00057913
GSTA3_17118	0	0	0	0	0	0	0	0	0	0	0	0	0	0	0	0	0	#DIV/0!
GSTA4_14580	0	0	1.24965	1.40763	0	1.08234	2.11565	3.54727	1.98121	0	0	0	0.948646	0.623271	0.690467	1.27402	1.4997	0.357077
GSTA5_24748	0	0	1.24965	0	0	0	903.381	915.195	816.259	369.863	466.794	543.521	334.689	0.208275	0.510167	669.169	238.053	4.28032e-05
GSTM1_10645	0	1.27811	2.4993	2.81527	0	2.16468	2.11565	3.54727	9.90605	2.87831	4.47406	0	2.63989	1.45956	1.24175	3.82022	3.34444	0.136117
GSTM2_2823	4.46579	19.1716	17.4951	11.2611	30.8116	15.1528	9.52041	3.54727	13.8685	20.8677	7.45677	8.11226	13.4776	16.393	8.79731	10.5622	6.05105	0.210639
GSTM3_17117	25.6783	14.0592	22.4937	26.7451	12.3246	22.7292	1.05782	0	0	0.719577	2.98271	0	10.7325	20.6717	6.0482	0.793351	1.16249	1.30586e-05
GSTP1_24644	1095.23	429.444	877.254	929.039	706.201	984.932	0	0	0	0	0	0	418.509	837.018	237.432	0	0	5.99382e-06
GSTZ1_2830	12.2809	2.55622	6.24825	15.484	3.69739	2.16468	12.6939	7.09454	7.92484	9.3545	8.94813	9.73471	8.18184	7.07191	5.55761	9.29177	1.92815	0.377074
GTF2A2_2833	3.34934	6.39054	2.4993	7.03817	4.92985	4.32937	4.23129	8.86817	15.8497	5.03704	10.4395	8.11226	6.75621	4.7561	1.74147	8.75632	4.1925	0.0562652
GTF2E2_2835	8.93158	17.8935	6.24825	15.484	14.7896	15.1528	19.0408	12.4154	9.90605	20.8677	5.96542	11.3572	13.171	13.0833	4.47326	13.2588	5.65843	0.953652
GTF2H2_28175	2.23289	8.94676	2.4993	11.2611	7.39478	5.41171	1.05782	1.77363	3.96242	2.15873	2.98271	3.2449	4.41056	6.29109	3.5942	2.53004	1.06255	0.0337899
GTF2H2B_18022	14.5138	8.94676	8.74755	12.6687	3.69739	9.74108	5.28912	1.77363	5.94363	2.87831	2.98271	1.62245	6.5671	9.71922	3.72804	3.41498	1.80491	0.00392188
GTF2H2C_19129	1147.71	1772.74	1430.85	1123.29	1681.08	1349.68	369.18	282.008	334.825	390.73	277.392	318.001	873.123	1417.56	268.25	328.689	45.7189	1.9096e-06
GTF2H2C_2837	213.241	239.006	229.936	228.037	252.655	183.998	159.731	140.117	126.797	130.963	98.4294	128.174	177.59	224.479	23.7164	130.702	19.9728	2.29274e-05
GTF2IP1_28161	45.7743	77.9646	34.9902	43.6367	46.8336	62.7759	19.0408	30.1518	17.8309	13.672	26.8444	14.6021	36.1764	51.9959	15.5885	20.357	6.69248	0.00102888
GTPBP8_2849	40.1921	19.1716	26.2426	28.1527	20.9519	28.1409	10.5782	26.6045	15.8497	19.4286	8.94813	11.3572	21.3015	27.142	7.4159	15.461	6.68088	0.0167678
GUCY1A3_26526	2.23289	3.83433	1.24965	2.81527	3.69739	7.5764	0	0	0	0.719577	4.47406	0	2.21663	3.56765	2.18535	0.865607	1.79105	0.041168
GUCY1A3_27296	68.1033	63.9054	63.7321	56.3054	65.3205	74.6816	10.5782	5.3209	1.98121	2.87831	0	1.62245	34.5358	65.3414	6.01946	3.73018	3.78332	1.19823e-09
GUCY1B3_11762	290.276	437.113	369.896	385.692	370.971	343.103	0	0	0	0	0	0	183.088	366.175	48.4622	0	0	4.573e-09
GUSB_19359	74.802	67.7397	71.23	59.1207	71.4828	108.234	169.252	230.572	180.29	133.122	144.661	154.133	122.053	75.4349	16.9403	168.672	34.695	0.000148007
GXYLT1_21652	1.11645	1.27811	0	2.81527	1.23246	2.16468	4.23129	7.09454	1.98121	4.31746	2.98271	8.11226	3.11054	1.4345	0.965807	4.78658	2.36809	0.00932324
GZMA_2853	0	0	0	0	0	0	0	0	0	0	0	0	0	0	0	0	0	#DIV/0!
GZMB_2856	0	0	0	0	0	0	0	1.77363	0	0	0	0	0.147803	0	0	0.295606	0.724083	0.340893
GZMK_15088	0	0	0	0	0	0	0	0	0	0	0	0	0	0	0	0	0	#DIV/0!
H1F0_22378	18.9796	14.0592	4.9986	18.2993	4.92985	7.5764	15.8673	12.4154	11.8873	10.7937	19.3876	12.9796	12.6812	11.4738	6.47378	13.8885	3.18544	0.43145
H2AFV_27300	7.81513	8.94676	8.74755	7.03817	7.39478	14.0705	31.7347	49.6618	53.4927	50.3704	61.1455	53.5409	29.4966	9.00214	2.59251	49.991	9.82682	1.77682e-06
H2AFV_28424	6.69868	2.55622	2.4993	8.44581	1.23246	7.5764	7.40476	12.4154	7.92484	4.31746	1.49135	6.48981	5.75438	4.83481	3.08717	6.67394	3.6745	0.370014
H2AFX_26072	10.048	7.66865	3.74895	5.63054	6.16231	4.32937	3.17347	12.4154	7.92484	7.91535	10.4395	14.6021	7.83821	6.26464	2.31395	9.41177	4.00959	0.126843
H2AFZ_2864	1985.04	1549.07	1634.54	1409.04	1557.83	1371.33	1272.56	1580.31	1491.85	1403.89	1937.27	1700.33	1574.42	1584.48	219.606	1564.37	234.075	0.881096
H2BFS_28178	0	0	0	0	0	0	0	0	0	0	0	0	0	0	0	0	0	#DIV/0!
HADH_2872	5.58224	2.55622	9.9972	14.0763	1.23246	5.41171	20.0986	30.1518	17.8309	14.3915	11.9308	22.7143	12.9978	6.47603	4.79489	19.5197	6.48572	0.00268102
HADHA_2875	98.2474	134.201	51.2356	115.426	62.8556	91.9991	127.997	141.891	106.985	92.1058	119.308	97.3471	103.3	92.3275	31.2386	114.272	19.0127	0.172336
HAMP_21132	0	0	0	0	0	0	0	0	0	0	0	0	0	0	0	0	0	#DIV/0!
HAT1_2880	98.2474	94.58	121.216	97.1268	97.3645	114.728	126.939	141.891	112.929	125.926	137.205	150.888	118.253	103.877	11.1758	132.63	13.4574	0.00241451
HAUS1_11922	64.7539	31.9527	54.9846	70.3817	52.9959	59.5288	14.8095	19.51	19.8121	23.0265	13.4222	29.2041	37.8652	55.7663	13.296	19.9641	5.73327	0.00012252
HAVCR1_23335	39.0757	94.58	93.7237	52.0825	128.176	116.893	26.4456	26.6045	15.8497	33.1005	34.3012	24.3368	57.0974	87.4218	35.2325	26.773	6.66484	0.00200208
HAVCR1_2885	22.3289	39.6214	31.2412	33.7832	49.2985	38.9643	5.28912	12.4154	17.8309	7.19577	14.9135	12.9796	23.8218	35.8729	9.08969	11.7707	4.72063	0.000181636
HBA1_2887	0	0	0	0	0	0	0	0	0	0	0	0	0	0	0	0	0	#DIV/0!
HBB_2888	0	0	0	1.40763	0	0	0	0	1.98121	0	0	0	0.282404	0.234606	0.574665	0.330202	0.808826	0.818192
HBD_2891	0	0	0	0	0	0	0	0	0	0	0	0	0	0	0	0	0	#DIV/0!
HBG2_19361	0	0	0	0	1.23246	0	3.17347	0	1.98121	0.719577	2.98271	0	0.840786	0.20541	0.503151	1.47616	1.43779	0.0682569
HBQ1_28359	0	0	0	0	0	0	0	0	0	0	0	0	0	0	0	0	0	#DIV/0!
HCAR3_20175	0	0	0	0	0	0	0	0	0	0	0	0	0	0	0	0	0	#DIV/0!
HCK_26429	0	0	0	0	0	0	0	0	0	0	0	0	0	0	0	0	0	#DIV/0!
HCLS1_21855	0	0	0	0	0	0	0	0	0	0	0	0	0	0	0	0	0	#DIV/0!
HCST_17168	1.11645	2.55622	7.4979	0	12.3246	4.32937	1.05782	1.77363	3.96242	1.43915	1.49135	1.62245	3.26428	4.63743	4.59575	1.89114	1.04257	0.183917
HDAC2_2900	1465.9	2303.15	1349.62	1575.14	1603.43	1333.45	309.942	179.137	239.726	341.799	244.582	257.97	933.654	1605.12	359.616	262.193	57.1806	4.00126e-06
HDAC6_2901	20.096	17.8935	28.7419	36.5985	30.8116	22.7292	83.568	67.3981	75.286	46.7725	50.706	73.0103	46.1343	26.1451	7.12939	66.1235	14.4878	0.000121219
HDGFRP3_2909	271.297	475.456	224.937	239.298	361.112	201.316	1.05782	0	0	1.43915	1.49135	1.62245	148.252	295.569	104.195	0.935131	0.748308	4.06252e-05
HEATR1_2915	0	1.27811	1.24965	2.81527	0	5.41171	1.05782	0	3.96242	4.31746	2.98271	0	1.92293	1.79246	2.05573	2.0534	1.95233	0.826165
HEBP1_2919	58.0553	37.0651	54.9846	53.4901	54.2284	56.2818	43.3708	60.3036	83.2108	38.8572	56.6715	45.4287	53.4956	52.3509	7.66035	54.6404	16.2076	0.760831
HECTD2_12402	8.93158	12.7811	8.74755	7.03817	13.5571	11.9058	10.5782	14.1891	11.8873	17.9894	7.45677	4.86736	10.8274	10.4935	2.60923	11.1614	4.69031	0.766785
HELLS_21751	14.5138	15.3373	12.4965	21.1145	12.3246	11.9058	32.7925	8.86817	7.92484	30.9418	7.45677	16.2245	15.9918	14.6154	3.45976	17.3681	11.6887	0.592322
HERC5_11373	25.6783	39.6214	42.4881	29.5603	44.3687	43.2937	26.4456	19.51	19.8121	42.455	29.8271	17.847	31.7423	37.5017	7.91098	25.9828	9.30047	0.0434431
HERC6_2923	40.1921	48.5681	22.4937	50.6749	66.553	32.4703	4.23129	3.54727	7.92484	4.31746	5.96542	11.3572	24.858	43.492	15.3783	6.22391	2.96917	0.00016639
HERPUD1_2924	174.166	126.533	172.452	197.069	163.918	178.586	107.898	147.212	91.1357	92.8254	70.0937	68.143	132.503	168.787	23.4409	96.2179	29.1369	0.000776207
HES1_2925	130.624	102.249	122.466	112.611	99.8295	96.3285	43.3708	81.5872	55.4739	38.1376	50.706	42.1837	81.2972	110.685	13.6762	51.9099	15.8246	4.28046e-05
HEXA_2929	125.042	108.639	74.979	87.2734	112.154	96.3285	46.5442	81.5872	85.1921	36.6984	43.2493	58.4083	79.6746	100.736	18.1533	58.6132	20.4756	0.00365785
HEXB_2932	363.962	383.433	336.156	364.577	401.783	425.361	373.412	462.918	404.167	337.482	439.95	366.674	388.323	379.212	31.4881	397.434	47.4524	0.451349
HGF_15098	0	0	0	0	0	0	8.46259	1.77363	5.94363	5.75661	2.98271	6.48981	2.61742	0	0	5.23483	2.44213	0.00037306
HHIP_12808	0	0	0	0	0	0	0	0	0	0	0	0	0	0	0	0	0	#DIV/0!
HIAT1_2943	61.4046	65.1835	62.4825	71.7894	49.2985	62.7759	51.8333	54.9827	53.4927	47.4921	49.2147	34.0715	55.3351	62.1557	7.32583	48.5145	7.58644	0.0100155
HIF1A_2945	674.334	616.048	484.864	909.332	554.608	482.725	176.656	81.5872	89.1545	228.106	68.6023	90.8573	371.406	620.319	160.039	122.494	64.4632	3.42526e-05
HIST1H1C_2950	1176.74	589.208	928.49	1043.06	852.864	830.157	1297.95	1502.27	1632.52	1311.07	1989.47	1761.98	1242.98	903.419	200.739	1582.54	268.856	0.000571843
HIST1H1E_14544	4775.04	4171.75	2950.42	3614.81	3225.35	2165.77	2424.53	2573.54	2444.81	2553.78	4083.33	2910.68	3157.82	3483.86	921.547	2831.78	637.521	0.1845
HIST1H2AC_20846	659.82	186.604	307.414	650.327	300.721	217.551	377.643	326.349	394.261	251.852	362.399	365.052	366.666	387.073	212.801	346.259	51.4041	0.657675
HIST1H2AE_2951	61.4046	11.503	34.9902	47.8596	24.6493	23.8115	37.0238	49.6618	47.5491	30.2222	80.5331	69.7654	43.2478	34.0364	18.1187	52.4592	19.2474	0.118599
HIST1H2AG_12124	823.938	254.344	449.874	470.15	427.665	295.479	1075.81	1264.6	1507.7	1065.69	1877.62	1688.97	933.487	453.575	201.403	1413.4	333.868	0.000126974
HIST1H2BB_12129	248.968	84.3552	137.461	130.91	162.685	86.5874	133.286	163.174	130.76	76.9947	119.308	206.051	140.045	141.828	60.6743	138.262	43.382	0.909108
HIST1H2BC_2952	2408.18	1206.53	1889.47	1618.78	1918.94	1596.45	1475.66	1587.4	1872.24	1383.75	1998.41	2005.35	1746.77	1773.06	403.522	1720.47	272.934	0.79682
HIST1H2BD_18171	41.3085	51.1243	94.9734	33.7832	66.553	73.5993	96.2619	125.928	79.2484	70.5185	79.0418	81.1226	74.4553	60.2236	22.6547	88.6869	20.0684	0.0439798
HIST1H2BD_27314	1218.04	743.859	841.014	807.982	797.403	574.724	952.041	1179.47	1374.96	887.238	1820.94	1515.37	1059.42	830.504	212.053	1288.34	354.555	0.0217633
HIST1H2BE_11972	8.93158	5.11243	13.7461	2.81527	9.8597	3.24703	3.17347	7.09454	7.92484	2.87831	8.94813	4.86736	6.5499	7.28536	4.29163	5.81444	2.54578	0.486799
HIST1H2BF_11973	489.004	175.101	251.18	384.284	266.212	201.316	388.221	659.792	705.311	388.572	782.961	806.359	458.193	294.516	119.59	621.869	188.365	0.0048983
HIST1H2BG_2953	25.6783	1.27811	18.7447	16.8916	13.5571	22.7292	11.6361	23.0572	19.8121	12.9524	28.3357	37.3164	19.3324	16.4798	8.58604	22.185	9.6923	0.305814
HIST1H2BH_2954	0	0	0	0	0	0	0	0	0	0	0	0	0	0	0	0	0	#DIV/0!
HIST1H2BI_11969	165.234	57.5149	109.969	111.203	109.689	64.9405	86.7415	152.533	227.839	86.3492	192.385	193.072	129.789	103.092	38.8615	156.486	59.1906	0.0944918
HIST1H2BK_2955	94.898	60.0711	68.7307	108.388	105.992	62.7759	328.983	219.931	350.674	131.683	113.343	230.388	156.321	83.4759	22.1438	229.167	97.7062	0.00516291
HIST1H2BM_2956	0	0	0	0	1.23246	0	0	0	1.98121	0	1.49135	0	0.392086	0.20541	0.503151	0.578761	0.909895	0.399741
HIST1H2BN_11971	473.374	181.491	254.929	350.501	244.028	160.187	412.551	510.807	673.612	357.63	650.231	715.501	415.403	277.418	116.881	553.388	148.38	0.00502152
HIST1H3B_12576	340.516	100.971	172.452	218.183	178.707	104.987	503.524	427.446	523.04	413.757	581.628	634.379	349.966	185.969	88.2507	513.962	85.7863	6.65655e-05
HIST1H3D_17823	261.249	76.6865	129.964	136.541	94.8996	80.0933	177.714	179.137	227.839	128.085	244.582	309.888	170.556	129.905	69.042	211.208	63.5423	0.0597812
HIST1H3H_2957	510.216	247.953	367.397	318.125	422.735	270.586	1118.12	1275.24	1351.19	1113.9	1764.27	1729.53	874.106	356.169	98.7625	1392.04	289.883	8.65077e-06
HIST2H2AA4_2963	225.522	97.1362	137.461	188.623	163.918	110.399	364.949	395.52	582.476	352.593	554.784	606.797	315.015	153.843	48.622	476.186	117.209	9.85411e-05
HIST2H2AA4_2964	3140.57	1491.55	1783.25	2132.57	1916.48	1372.41	3004.22	3410.7	3966.38	2915.73	5328.61	4163.21	2885.47	1972.8	635.668	3798.14	901.443	0.0023105
HJURP_2968	0	2.55622	0	0	0	0	2.11565	1.77363	3.96242	9.3545	0	3.2449	1.91728	0.426036	1.04357	3.40852	3.21405	0.0559296
HK1_2971	133.974	191.716	164.954	140.763	204.589	188.328	2.11565	1.77363	1.98121	1.43915	2.98271	1.62245	86.3532	170.721	28.9099	1.9858	0.545264	5.55125e-08
HK3_23321	0	0	0	0	0	0	0	0	0	0	0	0	0	0	0	0	0	#DIV/0!
HLA-A_2975	159.652	85.6333	77.4783	244.928	86.2724	86.5874	227.432	186.232	186.234	161.185	153.61	142.776	149.835	123.425	66.8612	176.245	30.5907	0.108969
HLA-B_2976	160.768	146.982	207.442	188.623	176.242	172.092	64.5272	70.9454	81.2296	45.3333	83.5158	85.99	123.641	175.358	21.1415	71.9236	15.3724	2.11438e-06
HLA-C_2979	13.3974	10.2249	19.9944	15.484	7.39478	7.5764	57.1225	65.6245	43.5866	37.418	65.6196	55.1634	33.2172	12.3453	4.92368	54.0891	11.5291	9.93537e-06
HLA-DMA_27315	1.11645	1.27811	1.24965	0	0	1.08234	2.11565	0	0	2.87831	0	3.2449	1.08045	0.787758	0.614773	1.37314	1.5477	0.409393
HLA-DMB_10963	14.5138	1.27811	2.4993	8.44581	8.62724	10.8234	2.11565	1.77363	0	0.719577	0	1.62245	4.36825	7.69795	5.01772	1.03855	0.927399	0.00954404
HLA-DPA1_2983	0	0	0	0	0	0	0	0	0	0	0	0	0	0	0	0	0	#DIV/0!
HLA-DPB1_17856	0	0	0	0	0	0	0	0	0	0	0	0	0	0	0	0	0	#DIV/0!
HLA-DQA1_2987	0	0	0	0	0	0	0	0	0	0	0	0	0	0	0	0	0	#DIV/0!
HLA-DQA2_25825	0	0	0	0	0	0	0	0	0	0	0	0	0	0	0	0	0	#DIV/0!
HLA-DQB1_19840	0	0	0	1.40763	1.23246	0	0	0	0	0	0	0	0.220008	0.440016	0.683917	0	0	0.146117
HLA-DQB1_28328	0	0	0	0	0	0	0	0	0	0	0	0	0	0	0	0	0	#DIV/0!
HLA-DQB1_28329	2.23289	0	0	0	1.23246	1.08234	0	0	0	0	0	0	0.378975	0.75795	0.919708	0	0	0.0711377
HLA-DQB1_2990	0	0	0	0	0	0	1.05782	0	5.94363	0.719577	5.96542	0	1.14054	0	0	2.28107	2.87506	0.0806222
HLA-DRA_2993	0	1.27811	1.24965	2.81527	3.69739	2.16468	38.0816	63.8508	59.4363	23.0265	52.1974	37.3164	23.7595	1.86752	1.3078	45.6515	15.5097	4.24339e-05
HLA-DRB1_2994	0	0	2.4993	0	0	0	0	0	0	0	0	0	0.208275	0.41655	1.02033	0	0	0.340893
HLA-DRB3_2995	0	0	0	0	0	0	0	0	0	0	0	0	0	0	0	0	0	#DIV/0!
HLA-DRB4_23880	0	0	0	0	0	0	43.3708	24.8309	25.7557	22.3069	49.2147	32.449	16.494	0	0	32.988	10.9939	2.45404e-05
HLA-DRB5_15922	1.11645	0	0	0	0	0	11.6361	7.09454	5.94363	2.15873	4.47406	4.86736	3.10757	0.186075	0.455788	6.02906	3.204	0.00128908
HLA-DRB5_2997	0	1.27811	1.24965	1.40763	0	0	0	0	0	0	0	0	0.327949	0.655899	0.720472	0	0	0.0498467
HLA-E_3000	407.503	320.805	382.393	426.513	411.643	435.102	246.473	209.289	206.046	147.513	128.256	170.357	290.991	397.326	41.6314	184.656	43.933	6.17135e-06
HLA-F_3003	0	1.27811	2.4993	4.2229	3.69739	0	1.05782	1.77363	0	2.87831	0	0	1.45062	1.94962	1.82086	0.951627	1.19297	0.287683
HMBS_3012	1.11645	0	0	0	0	4.32937	1.05782	5.3209	3.96242	0	0	1.62245	1.45078	0.907636	1.73477	1.99393	2.18676	0.362924
HMG20B_3013	7.81513	10.2249	9.9972	9.85344	3.69739	1.08234	8.46259	17.7363	3.96242	5.75661	5.96542	8.11226	7.72217	7.11173	3.84813	8.33261	4.89558	0.641378
HMGA2_3022	52.473	99.6925	48.7363	59.1207	60.3907	63.8582	8.46259	15.9627	13.8685	25.9048	26.8444	21.0919	41.3672	64.0452	18.312	18.6891	7.20557	0.000213727
HMGCR_3029	32.377	52.4024	39.9888	32.3756	45.6011	51.9524	94.1463	67.3981	63.3987	59.7249	38.7752	48.6736	52.2345	42.4496	9.03653	62.0195	18.9031	0.0451741
HMGCS1_3030	1.11645	3.83433	0	1.40763	0	0	1.05782	5.3209	0	3.59788	0	1.62245	1.49646	1.05973	1.49611	1.93318	2.12533	0.429609
HMGCS2_16503	4.46579	0	2.4993	1.40763	0	5.41171	2685.81	3320.24	2369.53	1411.09	2739.62	1984.26	1210.36	2.29741	2.2711	2418.43	662.352	4.41564e-06
HMHA1_28322	0	0	1.24965	0	0	1.08234	0	0	0	0	0	0	0.194333	0.388665	0.604438	0	0	0.146318
HMMR_3040	58.0553	61.3492	36.2398	30.968	45.6011	32.4703	105.782	129.475	130.76	233.862	146.153	95.7247	92.2034	44.1139	13.1455	140.293	49.3453	0.000960223
HMOX1_3041	35.7263	40.8995	39.9888	19.7069	44.3687	30.3056	15.8673	15.9627	11.8873	11.5132	16.4049	21.0919	25.3103	35.166	8.98602	15.4546	3.50345	0.000532533
HN1L_3042	75.9184	95.8581	104.971	116.834	136.803	110.399	32.7925	26.6045	33.6806	18.709	22.3703	21.0919	66.336	106.797	20.4478	25.8748	6.25818	3.17156e-06
HNF1A_22954	6.69868	12.7811	6.24825	2.81527	12.3246	8.65874	15.8673	10.6418	7.92484	13.672	10.4395	12.9796	10.0876	8.25444	3.82754	11.9208	2.81285	0.087959
HNF4A_28261	0	0	0	0	0	0	29.619	65.6245	31.6994	35.9788	35.7925	32.449	19.2636	0	0	38.5272	13.4993	3.75665e-05
HNRNPF_17115	0	0	0	2.81527	0	2.16468	0	3.54727	0	1.43915	1.49135	3.2449	1.22522	0.829992	1.30217	1.62045	1.52661	0.357325
HOMER2_3072	6.69868	6.39054	22.4937	12.6687	7.39478	9.74108	8.46259	14.1891	17.8309	9.3545	11.9308	12.9796	11.6779	10.8979	6.15074	12.4579	3.40616	0.5987
HOOK2_3074	0	0	0	0	0	1.08234	0	0	0	0	0	0	0.0901952	0.18039	0.441864	0	0	0.340893
HOXA10_3077	53.5895	79.2427	92.4741	94.3115	93.6672	98.4932	1.05782	0	0	0	1.49135	0	42.8606	85.2964	16.8463	0.424863	0.672321	2.26148e-07
HOXA5_3080	31.2605	38.3433	11.2468	16.8916	16.022	25.9762	0	0	0	0	0	0	11.645	23.2901	10.3552	0	0	0.000258426
HOXA9_16016	15.6303	10.2249	9.9972	8.44581	6.16231	15.1528	0	0	0	0	0	0	5.46777	10.9355	3.74683	0	0	3.1081e-05
HOXB13_16208	0	0	0	0	1.23246	0	0	1.77363	1.98121	0.719577	1.49135	4.86736	1.00547	0.20541	0.503151	1.80552	1.67001	0.0484097
HOXB2_23347	4.46579	2.55622	2.4993	1.40763	1.23246	1.08234	0	0	0	0	0	0	1.10365	2.20729	1.27774	0	0	0.00173969
HOXC11_13542	0	0	0	0	0	0	0	0	0	0	0	0	0	0	0	0	0	#DIV/0!
HOXD10_15423	58.0553	57.5149	56.2342	66.1588	67.7854	87.6697	0	0	0	0.719577	0	0	32.8448	65.5697	11.8504	0.119929	0.293766	9.41788e-08
HOXD4_13252	36.8428	44.7338	46.237	30.968	40.6713	64.9405	0	0	0	0	0	0	22.0328	44.0656	11.629	0	0	3.13346e-06
HOXD8_12050	540.36	570.036	588.585	482.819	504.077	704.605	0	0	0	0	0	0	282.54	565.08	78.9222	0	0	7.71857e-09
HP_3085	10.048	1.27811	1.24965	2.81527	3.69739	0	91398	68206.9	42804.1	31865.7	36014.7	29948.8	25021.4	3.18141	3.60628	50039.7	24590.8	0.000550061
HPN_25853	0	0	0	0	0	0	78.2789	74.4926	73.3048	34.5397	31.3184	43.8062	27.9784	0	0	55.9568	21.708	8.74797e-05
HPN_3091	0	0	0	0	0	0	13.7517	10.6418	13.8685	5.03704	7.45677	4.86736	4.63526	0	0	9.27052	4.09152	0.000244089
HPR_3094	0	0	0	0	0	0	314.173	223.478	170.384	56.8466	122.291	126.551	84.477	0	0	168.954	90.1189	0.00099178
HPRT1_3097	88.1993	69.0179	86.2258	84.4581	77.6451	83.3404	43.3708	53.209	41.6054	46.0529	34.3012	60.0307	63.9547	81.4811	7.07126	46.4283	9.06445	2.13877e-05
HS2ST1_3103	131.741	185.326	131.213	135.133	141.733	178.586	99.4354	86.9081	79.2484	105.778	82.0245	85.99	120.26	150.622	24.6515	89.8974	10.4187	0.000241429
HS2ST1_3104	4.46579	1.27811	2.4993	5.63054	3.69739	3.24703	3.17347	1.77363	3.96242	3.59788	2.98271	0	3.02569	3.46969	1.51708	2.58169	1.46753	0.327042
HS6ST2_26218	34.6099	62.6273	72.4797	30.968	49.2985	43.2937	0	0	0	0	0	0	24.4398	48.8795	16.1356	0	0	2.26156e-05
HSD11B2_12187	0	0	0	0	0	2.16468	0	1.77363	0	0.719577	1.49135	1.62245	0.647642	0.360781	0.883729	0.934503	0.809973	0.268242
HSD17B10_3112	18.9796	2.55622	21.244	14.0763	14.7896	9.74108	23.2721	15.9627	5.94363	7.19577	17.8963	16.2245	13.9902	13.5645	6.72105	14.4158	6.63504	0.829685
HSD17B11_3115	111.645	125.255	99.972	122.464	85.0399	124.469	368.122	310.386	301.144	165.503	220.72	238.5	189.435	111.474	16.1905	267.396	72.8405	0.000451712
HSD17B8_24850	98.2474	69.0179	58.7335	73.197	56.6933	68.1876	88.8571	85.1344	67.3612	44.6138	83.5158	58.4083	70.9973	70.6794	14.9239	71.3151	17.5655	0.947473
HSD3B1_16639	0	0	0	0	0	0	6.34694	12.4154	1.98121	4.31746	11.9308	16.2245	4.4347	0	0	8.8694	5.48771	0.00269106
HSD3B2_10507	0	0	0	0	0	0	2.11565	3.54727	1.98121	0.719577	0	0	0.696975	0	0	1.39395	1.4031	0.0352378
HSF1_20370	66.9868	37.0651	66.2314	66.1588	56.6933	51.9524	58.1803	40.7936	49.5303	45.3333	37.2839	48.6736	52.0736	57.5147	11.7492	46.6325	7.3361	0.083201
HSF2_15018	12.2809	16.6154	17.4951	18.2993	12.3246	21.6468	6.34694	15.9627	7.92484	9.3545	7.45677	9.73471	12.9536	16.4437	3.6317	9.46341	3.41855	0.00645845
HSP90AA1_3127	471.141	584.096	471.118	550.385	399.318	387.479	728.84	251.856	267.463	531.767	181.945	288.796	426.184	477.256	78.7045	375.111	210.337	0.291301
HSP90AA2_28191	0	0	0	0	0	0	0	0	0	0	0	0	0	0	0	0	0	#DIV/0!
HSP90AB1_3128	897.624	1042.94	649.818	1117.66	688.947	656.982	668.544	377.784	388.317	595.09	453.372	369.919	658.916	842.328	206.905	475.504	126.771	0.00408864
HSP90B1_3131	566.039	492.072	454.873	547.57	425.2	555.242	1343.44	938.252	836.071	1369.35	700.937	613.287	736.861	506.832	58.4637	966.889	321.703	0.00626296
HSPA13_3134	8.93158	8.94676	4.9986	7.03817	4.92985	11.9058	5.28912	3.54727	11.8873	11.5132	5.96542	4.86736	7.48503	7.79179	2.68769	7.17828	3.59252	0.744583
HSPA1A_3135	63.6375	34.5089	36.2398	45.0443	65.3205	30.3056	81.4524	15.9627	25.7557	35.2593	7.45677	21.0919	38.503	45.8428	15.2233	31.1631	26.342	0.264601
HSPA1B_3136	88.1993	99.6925	121.216	99.9421	98.597	108.234	80.3946	81.5872	59.4363	73.3968	50.706	61.6532	85.2546	102.647	11.1104	67.8624	12.4896	0.000465991
HSPA1L_20369	0	0	0	1.40763	0	0	0	0	1.98121	0.719577	0	0	0.342369	0.234606	0.574665	0.450131	0.803402	0.6047
HSPA2_13514	11.1645	10.2249	14.9958	9.85344	13.5571	9.74108	3.17347	0	0	2.87831	0	1.62245	6.43425	11.5895	2.1885	1.27904	1.49481	2.46842e-06
HSPA4_3139	442.113	856.333	418.633	516.602	430.129	371.243	283.497	140.117	118.873	292.148	149.135	115.194	344.501	505.842	178.031	183.161	82.1078	0.00239338
HSPA5_14023	1554.09	2186.84	2055.67	1675.09	2002.75	2351.93	2871.99	3614.67	2385.38	3856.21	3094.56	1783.07	2452.69	1971.06	303.727	2934.31	770.587	0.0172908
HSPA6_21239	0	1.27811	0	0	0	0	0	0	0	0	0	0	0.106509	0.213018	0.521786	0	0	0.340893
HSPA6_3141	0	0	0	0	0	0	0	0	0	0	0	0	0	0	0	0	0	#DIV/0!
HSPA8_3142	811.657	1035.27	1073.45	800.944	1054.99	978.437	663.255	599.488	590.401	688.635	593.559	566.236	788.027	959.124	122.636	616.929	47.774	8.1535e-05
HSPB1_3144	4802.96	3013.78	3249.09	3759.79	3482.94	3429.94	2827.56	3800.9	3669.2	2172.4	4313	3572.64	3507.85	3623.08	629.103	3392.62	765.625	0.581459
HSPBAP1_18117	1.11645	3.83433	0	2.81527	2.46493	4.32937	2.11565	3.54727	9.90605	2.87831	1.49135	0	2.87491	2.42672	1.6346	3.3231	3.44789	0.57772
HSPD1_3152	92.6651	111.195	99.972	81.6428	98.597	133.128	278.208	161.401	221.896	266.243	129.748	142.776	151.456	102.867	17.6989	200.045	64.3178	0.00511
HSPE1_27335	1526.18	1137.52	1099.69	1282.36	1190.56	1138.62	1372	1629.97	1545.34	905.228	1867.18	1534.84	1352.46	1229.16	158.682	1475.76	322.984	0.124159
HSPG2_3153	11.1645	12.7811	9.9972	23.9298	9.8597	15.1528	2.11565	8.86817	13.8685	10.7937	2.98271	8.11226	10.8022	13.8142	5.33691	7.79015	4.52867	0.0612322
HTATSF1_3159	308.139	665.895	211.191	278.712	266.212	221.88	158.673	76.2663	81.2296	173.418	184.928	81.1226	225.639	325.338	170.691	125.94	51.537	0.0208574
HTR1B_28290	0	0	0	0	0	0	0	0	0	0	0	0	0	0	0	0	0	#DIV/0!
HTR5A_24873	0	0	0	0	0	0	0	0	0	0	0	0	0	0	0	0	0	#DIV/0!
HTR6_24114	0	0	0	0	0	0	0	0	0	0	0	0	0	0	0	0	0	#DIV/0!
HTRA1_3172	88.1993	66.4616	93.7237	85.8657	126.944	72.5169	230.605	157.853	196.14	103.619	59.6542	170.357	120.995	88.9518	21.2234	153.038	62.226	0.0381103
HYOU1_3177	16.7467	16.6154	32.4909	12.6687	20.9519	21.6468	52.8912	76.2663	43.5866	73.3968	32.8098	55.1634	37.9362	20.1867	6.85884	55.6857	16.8227	0.000738661
IARS_14941	1.11645	1.27811	7.4979	1.40763	0	2.16468	3.17347	1.77363	7.92484	5.03704	2.98271	8.11226	3.53906	2.24413	2.66643	4.83399	2.67925	0.12422
IARS2_3181	68.1033	100.971	94.9734	104.165	57.9257	87.6697	113.187	70.9454	57.4551	94.2646	49.2147	47.0511	78.8271	85.6346	18.6818	72.0197	26.6322	0.329448
ICAM1_3187	5.58224	5.11243	3.74895	5.63054	2.46493	4.32937	10.5782	10.6418	9.90605	9.3545	19.3876	21.0919	8.98571	4.47808	1.22933	13.4933	5.27462	0.00222382
ICAM3_28211	0	0	0	0	0	0	0	0	0	0	0	0	0	0	0	0	0	#DIV/0!
ICMT_3191	5.58224	2.55622	4.9986	7.03817	6.16231	9.74108	7.40476	3.54727	5.94363	6.47619	2.98271	8.11226	5.87879	6.0131	2.37216	5.74447	2.06848	0.838591
ICT1_3192	111.645	72.8522	57.4839	106.98	87.5048	46.5407	68.7585	19.51	65.38	24.4656	20.879	47.0511	60.7542	80.5011	26.3125	41.0074	22.5459	0.019059
ID1_14943	476.723	782.202	374.895	394.138	447.384	297.644	88.8571	141.891	99.0605	199.323	156.592	126.551	298.772	462.164	168.621	135.379	40.3546	0.00095538
ID2_3198	69.2197	48.5681	68.7307	70.3817	45.6011	59.5288	89.915	124.154	99.0605	56.8466	86.4986	85.99	75.3746	60.3384	11.0142	90.4108	21.795	0.0129732
ID3_14942	0	0	0	0	0	0	0	0	0	0	0	0	0	0	0	0	0	#DIV/0!
IDE_3201	121.693	143.148	164.954	112.611	214.448	137.457	111.071	74.4926	85.1921	79.873	58.1628	66.5205	114.135	149.052	36.8113	79.2188	18.3174	0.00194802
IDH3A_15224	196.495	393.657	282.421	219.591	269.909	295.479	246.473	239.441	259.539	454.773	289.323	256.347	283.621	276.259	68.9981	290.982	82.0438	0.7435
IDI1_12170	960.145	1321.56	1068.45	889.625	1449.38	1357.26	3550.05	2548.71	2498.31	2444.4	1777.69	1809.03	1806.22	1174.4	231.919	2438.03	645.632	0.00112232
IDO1_3210	0	0	0	0	0	0	0	0	0	0	0	0	0	0	0	0	0	#DIV/0!
IER2_3213	361.729	587.93	236.184	253.374	284.699	215.386	99.4354	136.57	85.1921	149.672	146.153	94.1022	220.869	323.217	139.37	118.521	28.7437	0.00550644
IER3_3214	84.85	65.1835	86.2258	128.095	77.6451	49.7877	31.7347	21.2836	9.90605	16.5503	7.45677	12.9796	49.3082	81.9645	26.42	16.6518	8.85998	0.000187428
IFI27_28214	3.34934	2.55622	2.4993	5.63054	0	1.08234	16.9252	21.2836	33.6806	12.2328	16.4049	21.0919	11.3947	2.51962	1.93816	20.2698	7.37929	0.000198653
IFI30_22048	376.243	153.373	248.68	313.903	230.471	275.997	264.456	297.971	336.806	170.54	319.15	295.286	273.573	266.444	75.8868	280.701	59.2224	0.724314
IFI44_11793	33.4934	37.0651	27.4923	43.6367	36.9739	33.5526	33.8503	28.3781	27.7369	15.1111	14.9135	12.9796	28.7653	35.369	5.34166	22.1616	8.86464	0.0107664
IFI44L_19848	6.69868	8.94676	13.7461	11.2611	9.8597	10.8234	0	0	1.98121	0	0	1.62245	5.41162	10.2226	2.3678	0.60061	0.937353	3.21608e-06
IFI6_25609	266.831	200.663	203.693	301.234	239.098	199.151	247.531	282.008	198.121	161.185	244.582	191.449	227.962	235.112	42.0979	220.813	44.6234	0.58065
IFIT1_3219	266.831	316.971	279.922	256.19	294.559	345.267	32.7925	37.2463	63.3987	41.7355	47.7233	25.9592	167.383	293.29	33.2243	41.4759	13.0673	8.92943e-09
IFIT2_3222	1.11645	2.55622	3.74895	2.81527	1.23246	1.08234	3.17347	0	1.98121	0	0	0	1.47553	2.09195	1.11302	0.859113	1.3833	0.119807
IFIT3_3225	13.3974	6.39054	9.9972	14.0763	9.8597	18.3998	6.34694	3.54727	7.92484	3.59788	1.49135	3.2449	8.18951	12.0202	4.17797	4.35887	2.33966	0.00287076
IFITM1_3226	413.085	263.29	439.877	360.355	426.432	462.16	0	3.54727	0	0.719577	0	0	197.456	394.2	72.6407	0.711141	1.41891	1.13138e-07
IFITM2_11682	2203.87	2154.89	1673.28	1963.65	1790.77	1649.49	985.891	1128.03	1008.44	784.339	1351.17	1125.98	1484.98	1905.99	239.678	1063.97	188.576	4.96187e-05
IFITM3_17816	6448.6	7879.54	5163.55	5900.81	5549.78	4995.01	2570.51	3272.35	2700.39	2399.07	4151.93	2686.78	4476.53	5989.55	1063.53	2963.51	652.163	0.000142878
IFNA1_28390	0	0	0	0	0	0	0	0	0	0	0	0	0	0	0	0	0	#DIV/0!
IFNAR1_3235	22.3289	24.2841	26.2426	21.1145	8.62724	25.9762	30.6769	23.0572	33.6806	32.381	38.7752	42.1837	27.444	21.4289	6.58473	33.4591	6.6563	0.010381
IFNB1_21758	0	0	0	0	0	0	0	0	0	0	0	0	0	0	0	0	0	#DIV/0!
IFNG_3239	0	0	0	0	0	0	0	0	0	0	0	0	0	0	0	0	0	#DIV/0!
IFNGR1_20346	5.58224	1.27811	12.4965	8.44581	3.69739	9.74108	28.5612	12.4154	25.7557	10.0741	5.96542	21.0919	12.0921	6.87352	4.13223	17.3106	9.13497	0.0288689
IFRD1_25521	6.69868	3.83433	6.24825	12.6687	4.92985	9.74108	10.5782	3.54727	5.94363	10.7937	2.98271	12.9796	7.57883	7.35348	3.28211	7.80418	4.20112	0.840103
IFRD2_3246	26.7947	12.7811	23.7433	21.1145	16.022	22.7292	38.0816	42.5672	27.7369	29.5027	37.2839	45.4287	28.6488	20.5308	5.19843	36.7668	6.99964	0.00103996
IGF1_25126	0	0	0	0	0	0	29.619	40.7936	25.7557	20.8677	14.9135	16.2245	12.3478	0	0	24.6957	9.66033	9.35959e-05
IGF1_28421	0	0	0	0	0	0	4.23129	3.54727	3.96242	3.59788	2.98271	0	1.5268	0	0	3.0536	1.5545	0.000711055
IGF1R_3254	22.3289	40.8995	33.7405	19.7069	40.6713	35.7173	20.0986	26.6045	17.8309	28.7831	28.3357	29.2041	28.6601	32.1774	9.11812	25.1428	4.91904	0.127254
IGF2BP2_3259	13.3974	6.39054	14.9958	9.85344	8.62724	12.9881	13.7517	5.3209	9.90605	15.1111	8.94813	8.11226	10.6169	11.0421	3.28169	10.1917	3.64832	0.680196
IGF2R_3263	567.155	1481.33	798.526	553.201	960.088	686.205	287.728	271.366	219.914	278.476	299.762	222.276	552.169	841.084	348.651	263.254	34.0202	0.0023596
IGFBP1_10877	0	0	0	0	0	0	11.6361	10.6418	21.7933	2.15873	7.45677	4.86736	4.8795	0	0	9.75901	6.87197	0.00593546
IGFBP1_3266	0	1.27811	0	0	3.69739	3.24703	60.2959	79.8135	31.6994	12.9524	47.7233	45.4287	23.8446	1.37042	1.70758	46.3189	23.009	0.000754774
IGFBP3_3270	154.07	115.03	183.699	235.075	167.615	145.034	53.949	46.1145	51.5115	33.1005	29.8271	48.6736	105.308	166.754	40.6538	43.8627	10.0127	2.9623e-05
IGFBP4_3271	5.58224	1.27811	1.24965	2.81527	2.46493	0	131.17	94.0026	95.0981	96.4233	79.0418	85.99	49.593	2.2317	1.92225	96.9543	18.0235	1.58783e-07
IGFBP6_26498	4.46579	1.27811	7.4979	5.63054	6.16231	1.08234	2.11565	0	5.94363	7.19577	4.47406	1.62245	3.95571	4.35283	2.64428	3.55859	2.76586	0.622185
IGFBP7_26667	27.9112	14.0592	21.244	39.4138	14.7896	28.1409	2.11565	5.3209	1.98121	5.03704	0	6.48981	13.8753	24.2598	9.60074	3.49077	2.49358	0.000444988
IGHG2_28164	0	0	0	0	0	0	0	0	0	0	0	0	0	0	0	0	0	#DIV/0!
IGHG3_28165	0	0	0	0	0	0	0	0	0	0	0	0	0	0	0	0	0	#DIV/0!
IGHMBP2_3275	12.2809	16.6154	7.4979	12.6687	11.0922	6.49405	5.28912	3.54727	7.92484	9.3545	11.9308	3.2449	8.99505	11.1082	3.7004	6.88191	3.45189	0.0679957
IGHV3_28168	0	0	0	0	0	0	0	0	0	0	0	0	0	0	0	0	0	#DIV/0!
IGHV4_28203	0	0	0	0	0	0	0	0	0	0	0	0	0	0	0	0	0	#DIV/0!
IGK_28226	0	0	0	0	0	0	0	0	0	0	0	0	0	0	0	0	0	#DIV/0!
IGKC_3281	0	0	0	0	0	0	0	0	0	0	0	0	0	0	0	0	0	#DIV/0!
IGKV1_28187	0	0	0	0	0	0	0	0	0	0	0	0	0	0	0	0	0	#DIV/0!
IGKV3D_28174	0	0	0	0	0	0	0	0	0	0	0	0	0	0	0	0	0	#DIV/0!
IGKV4_28185	0	0	0	0	0	0	0	0	0	0	0	0	0	0	0	0	0	#DIV/0!
IGL_28225	0	0	0	0	0	1.08234	0	0	0	0	0	0	0.0901952	0.18039	0.441864	0	0	0.340893
IGLL5_26283	0	0	0	0	0	0	0	0	0	0	0	0	0	0	0	0	0	#DIV/0!
IGLV1_28171	0	0	0	0	0	0	0	0	0	0	0	0	0	0	0	0	0	#DIV/0!
IGLV2_28398	0	0	1.24965	2.81527	0	1.08234	1.05782	0	0	0.719577	1.49135	1.62245	0.836539	0.857877	1.11742	0.815201	0.707948	0.938572
IGSF6_10705	0	0	0	0	0	0	0	0	0	0	0	0	0	0	0	0	0	#DIV/0!
IKBIP_27347	127.275	155.929	169.952	136.541	165.15	182.916	104.724	113.513	108.967	146.074	105.886	98.9696	134.658	156.294	21.0054	113.022	16.89	0.00280916
IKBIP_28307	0	0	3.74895	2.81527	7.39478	1.08234	9.52041	8.86817	19.8121	7.91535	1.49135	9.73471	6.03195	2.50689	2.83293	9.55702	5.88939	0.0246304
IKBKAP_3288	142.905	322.083	206.192	139.356	216.913	232.704	72.9898	94.0026	81.2296	117.291	138.696	98.9696	155.278	210.026	67.2796	100.53	24.1395	0.00376972
IKBKB_3289	29.0276	30.6746	18.7447	29.5603	24.6493	28.1409	29.619	17.7363	11.8873	17.2698	5.96542	11.3572	21.2194	26.7996	4.44759	15.6392	8.10541	0.0143658
IKBKE_3290	1.11645	0	2.4993	2.81527	2.46493	1.08234	2.11565	1.77363	0	5.03704	0	1.62245	1.71059	1.66305	1.10197	1.75813	1.84823	0.915951
IKBKG_3291	30.1441	40.8995	47.4867	42.229	60.3907	37.882	59.2381	67.3981	55.4739	66.2011	53.6888	45.4287	50.5384	43.172	10.1869	57.9048	8.24702	0.0203598
IKZF1_3292	0	0	0	0	0	0	0	0	0	0	0	0	0	0	0	0	0	#DIV/0!
IKZF1_3293	0	0	0	0	0	0	0	0	0	0	0	0	0	0	0	0	0	#DIV/0!
IKZF1_3294	0	0	0	0	0	0	0	0	0	0	0	0	0	0	0	0	0	#DIV/0!
IL10_25731	0	0	0	0	0	1.08234	0	0	0	0	0	0	0.0901952	0.18039	0.441864	0	0	0.340893
IL10_28432	0	0	0	0	0	0	0	0	0	0	0	0	0	0	0	0	0	#DIV/0!
IL10RA_24492	0	0	0	0	0	0	0	0	0	0	0	0	0	0	0	0	0	#DIV/0!
IL12RB1_28419	0	0	0	0	0	0	0	0	0	0	0	0	0	0	0	0	0	#DIV/0!
IL13_14468	0	0	0	1.40763	0	0	0	0	0	0	0	0	0.117303	0.234606	0.574665	0	0	0.340893
IL13RA1_3309	14.5138	14.0592	16.2454	8.44581	12.3246	17.3175	31.7347	33.699	23.7745	32.381	14.9135	30.8266	20.853	13.8177	3.15505	27.8882	7.24768	0.00142078
IL15_16560	7.81513	2.55622	16.2454	7.03817	9.8597	9.74108	10.5782	5.3209	9.90605	4.31746	10.4395	6.48981	8.35897	8.87596	4.48258	7.84199	2.79646	0.641983
IL18_22992	129.508	109.917	133.713	83.0505	145.431	140.705	75.1054	49.6618	79.2484	46.7725	49.2147	85.99	94.0263	123.721	23.3996	64.3321	17.6619	0.00056833
IL18R1_28357	0	1.27811	3.74895	4.2229	2.46493	2.16468	14.8095	8.86817	7.92484	21.5873	5.96542	6.48981	6.62705	2.31326	1.5605	10.9408	6.10365	0.00730989
IL19_21256	0	0	0	0	0	0	0	0	0	0	0	0	0	0	0	0	0	#DIV/0!
IL1A_22714	0	1.27811	1.24965	0	2.46493	0	0	0	0	0	0	0	0.416057	0.832114	1.01159	0	0	0.0715866
IL1B_3325	0	0	1.24965	1.40763	1.23246	0	1.05782	3.54727	1.98121	0	1.49135	0	0.997284	0.648291	0.712788	1.34628	1.3399	0.286255
IL1R1_21162	89.3158	90.7457	114.968	92.9039	77.6451	114.728	51.8333	69.1717	67.3612	53.2487	58.1628	53.5409	77.8021	96.7178	15.0081	58.8864	7.59259	0.000258293
IL1RN_28396	1.11645	1.27811	3.74895	0	2.46493	1.08234	0	0	0	0	0	0	0.807564	1.61513	1.30615	0	0	0.0127001
IL20_16401	0	0	0	0	0	0	0	0	0	0	0	0	0	0	0	0	0	#DIV/0!
IL23A_14962	7.81513	8.94676	13.7461	15.484	16.022	8.65874	0	0	0	0	0	0	5.8894	11.7788	3.71671	0	0	1.53119e-05
IL2RB_24111	0	0	0	0	0	0	0	0	0	0	0	0	0	0	0	0	0	#DIV/0!
IL2RG_15624	0	0	0	1.40763	0	0	0	0	0	0.719577	0	0	0.177268	0.234606	0.574665	0.119929	0.293766	0.672637
IL36B_19480	0	0	0	0	0	0	0	0	0	0	0	0	0	0	0	0	0	#DIV/0!
IL36G_26341	0	0	0	0	1.23246	0	0	0	0	0	1.49135	0	0.226985	0.20541	0.503151	0.248559	0.608843	0.896204
IL4_14330	0	0	0	2.81527	0	0	0	0	0	0	0	0	0.234606	0.469212	1.14933	0	0	0.340893
IL4R_3339	2.23289	3.83433	3.74895	5.63054	4.92985	5.41171	10.5782	3.54727	5.94363	5.75661	10.4395	3.2449	5.44153	4.29805	1.28034	6.58502	3.23371	0.138324
IL6_3341	0	0	0	4.2229	0	1.08234	0	0	0	0	0	1.62245	0.577308	0.884208	1.69195	0.270409	0.662363	0.427276
IL7R_3347	0	0	0	0	0	0	1.05782	1.77363	0	4.31746	2.98271	9.73471	1.65553	0	0	3.31106	3.48677	0.0423342
IL8_14324	444.346	1127.29	950.984	1290.8	1287.92	818.251	319.463	471.787	211.99	461.968	322.133	275.817	665.229	986.599	324.585	343.859	103.346	0.000947919
ILF2_3354	178.632	130.367	144.959	167.509	202.124	143.952	209.449	154.306	188.215	135.28	156.592	142.776	162.847	161.257	26.5719	164.436	28.5481	0.845726
ILK_3355	141.789	126.533	107.47	97.1268	149.128	104.987	86.7415	85.1344	93.1169	64.0423	79.0418	68.143	100.271	121.172	21.2753	79.37	11.2928	0.00168663
INHA_21252	0	1.27811	0	0	0	0	0	0	0	0	1.49135	1.62245	0.365993	0.213018	0.521786	0.518968	0.805049	0.452799
INHBA_21251	0	0	0	0	0	0	0	0	0	0	0	1.62245	0.135204	0	0	0.270409	0.662363	0.340893
INHBA_3372	0	0	0	0	0	0	0	0	0	0	0	1.62245	0.135204	0	0	0.270409	0.662363	0.340893
INHBE_17611	0	0	0	0	0	0	5.28912	7.09454	3.96242	0.719577	4.47406	1.62245	1.93018	0	0	3.86036	2.35631	0.00246605
INPP1_3376	0	3.83433	1.24965	2.81527	2.46493	1.08234	1.05782	3.54727	3.96242	2.15873	1.49135	8.11226	2.64803	1.90775	1.38561	3.38831	2.57729	0.243503
INPP4B_3379	78.1513	72.8522	61.2328	87.2734	72.7153	70.3523	17.983	24.8309	13.8685	13.672	10.4395	9.73471	44.4255	73.7629	8.62963	15.0881	5.6047	6.92516e-08
INS_3382	0	0	0	0	0	0	0	0	0	0	0	0	0	0	0	0	0	#DIV/0!
INSIG1_3385	49.1237	77.9646	44.9874	59.1207	57.9257	58.4465	253.878	161.401	142.647	107.937	114.834	116.817	103.757	57.9281	11.3854	149.585	54.9193	0.00250638
INSL3_28358	0	0	0	0	0	0	0	0	0	0	0	0	0	0	0	0	0	#DIV/0!
INTS3_3388	1.11645	5.11243	2.4993	4.2229	2.46493	6.49405	3.17347	10.6418	11.8873	5.75661	19.3876	3.2449	6.33348	3.65168	1.98509	9.01528	6.26932	0.0736507
IPO13_3398	1.11645	1.27811	0	0	1.23246	8.65874	2.11565	1.77363	7.92484	3.59788	4.47406	3.2449	2.95139	2.04763	3.2929	3.85516	2.22453	0.291272
IPO5_3401	64.7539	37.0651	47.4867	70.3817	57.9257	67.1052	39.1395	24.8309	49.5303	50.3704	26.8444	50.296	48.8108	57.4531	12.8751	40.1686	11.9006	0.0363816
IQGAP1_3404	342.749	467.788	558.594	339.24	335.23	513.03	207.333	214.61	267.463	326.688	310.202	279.062	346.832	426.105	99.5979	267.56	48.7395	0.00570401
IRAK2_16105	1.11645	3.83433	2.4993	0	1.23246	2.16468	10.5782	7.09454	3.96242	11.5132	17.8963	8.11226	5.83368	1.80787	1.32586	9.85949	4.76055	0.00255526
IRF1_21247	203.193	198.107	179.95	222.406	230.471	225.127	64.5272	56.7563	47.5491	64.7619	47.7233	37.3164	131.491	209.876	19.4551	53.1057	10.8517	9.12769e-09
IRF7_3410	1.11645	6.39054	6.24825	8.44581	7.39478	3.24703	1.05782	3.54727	0	2.15873	0	3.2449	3.57096	5.47381	2.75348	1.66812	1.56178	0.0146643
IRF8_20223	0	0	0	0	0	0	5.28912	3.54727	11.8873	3.59788	2.98271	11.3572	3.22178	0	0	6.44357	4.08837	0.00315732
IRS1_20491	6.69868	11.503	7.4979	14.0763	9.8597	19.4822	5.28912	8.86817	5.94363	6.47619	8.94813	1.62245	8.85545	11.5196	4.73519	6.19128	2.70542	0.0377486
IRX5_18883	0	1.27811	0	1.40763	0	1.08234	0	0	0	0	0	0	0.314007	0.628014	0.695708	0	0	0.0514605
ISG15_3415	14.5138	3.83433	4.9986	5.63054	7.39478	5.41171	10.5782	17.7363	15.8497	5.03704	4.47406	11.3572	8.90136	6.96396	3.87377	10.8388	5.42572	0.184981
ISG20_11135	78.1513	35.787	42.4881	57.713	35.7414	49.7877	12.6939	7.09454	5.94363	7.91535	7.45677	9.73471	29.209	49.9448	16.2096	8.47315	2.41036	0.000101618
ISOC1_3421	10.048	8.94676	11.2468	12.6687	18.4869	7.5764	45.4864	26.6045	21.7933	15.1111	11.9308	19.4694	17.4474	11.4956	3.85407	23.3993	11.9696	0.0428633
ITFG1_3424	17.8632	12.7811	21.244	22.5222	13.5571	35.7173	19.0408	33.699	23.7745	32.381	44.7406	34.0715	25.9494	20.6141	8.37698	31.2846	8.96855	0.0590441
ITGA1_27365	45.7743	42.1776	71.23	30.968	60.3907	64.9405	240.126	299.744	289.257	295.027	246.073	201.184	157.241	52.5802	15.3832	261.902	39.2147	2.5553e-07
ITGAE_3432	56.9388	24.2841	36.2398	40.8214	40.6713	34.635	28.5612	30.1518	55.4739	19.4286	35.7925	38.9388	36.8281	38.9317	10.6875	34.7245	12.1844	0.539149
ITGAL_27366	0	0	0	0	0	0	0	3.54727	0	0	0	3.2449	0.566014	0	0	1.13203	1.75634	0.145463
ITGB1BP1_3441	5.58224	3.83433	6.24825	1.40763	6.16231	7.5764	11.6361	1.77363	3.96242	2.15873	0	6.48981	4.73598	5.13519	2.19272	4.33677	4.19944	0.688449
ITGB2_27367	1.11645	1.27811	1.24965	2.81527	2.46493	0	1.05782	0	0	2.15873	0	0	1.01175	1.4874	1.01677	0.536092	0.900526	0.116991
ITGB5_3450	51.3566	25.5622	46.237	71.7894	46.8336	62.7759	42.3129	56.7563	35.6618	42.455	38.7752	25.9592	45.5396	50.7591	15.8605	40.3201	10.0896	0.203613
ITK_28236	0	0	0	0	0	0	0	0	0	0	0	0	0	0	0	0	0	#DIV/0!
ITPKC_16864	46.8908	57.5149	53.7349	59.1207	45.6011	33.5526	60.2959	90.4553	108.967	69.0794	110.36	63.2756	66.5707	49.4025	9.49739	83.7388	22.6868	0.00655051
ITPR1_20884	3.34934	8.94676	13.7461	5.63054	7.39478	8.65874	3.17347	7.09454	3.96242	3.59788	4.47406	3.2449	6.10613	7.95438	3.51981	4.25788	1.47094	0.0390413
ITPR2_3454	11.1645	20.4497	13.7461	2.81527	19.7194	9.74108	21.1565	23.0572	11.8873	24.4656	14.9135	9.73471	15.2376	12.9394	6.61668	17.5358	6.18477	0.242185
JAK1_3463	190.912	231.338	178.7	226.629	191.032	186.163	95.2041	86.9081	95.0981	100.021	89.4813	89.2349	146.727	200.796	22.3407	92.6579	4.93	4.08804e-07
JAK2_3466	5.58224	3.83433	6.24825	0	6.16231	4.32937	13.7517	7.09454	5.94363	6.47619	0	1.62245	5.08708	4.35942	2.34924	5.81475	4.82647	0.521637
JKAMP_15608	44.6579	24.2841	33.7405	52.0825	36.9739	35.7173	33.8503	24.8309	33.6806	23.0265	23.8617	34.0715	33.3981	37.9094	9.54074	28.8869	5.48715	0.0724142
JMJD6_3471	78.1513	108.639	83.7265	104.165	107.224	112.564	69.8163	60.3036	69.3424	89.2275	64.1282	58.4083	83.808	99.0783	14.416	68.5377	11.1373	0.00212232
JUN_3475	1.11645	1.27811	1.24965	1.40763	1.23246	0	2.11565	1.77363	0	1.43915	0	0	0.967728	1.04738	0.521529	0.888072	0.996079	0.73573
JUNB_11226	0	1.27811	0	0	0	0	0	0	1.98121	1.43915	0	0	0.391539	0.213018	0.521786	0.570061	0.899616	0.420031
JUNB_3476	75.9184	85.6333	56.2342	77.4199	64.0881	36.7996	79.3367	40.7936	61.4175	70.5185	40.2666	40.5613	60.749	66.0156	17.6971	55.4824	17.322	0.321997
KARS_21742	25.6783	19.1716	18.7447	15.484	12.3246	19.4822	23.2721	24.8309	19.8121	19.4286	10.4395	14.6021	18.6059	18.4809	4.47734	18.7309	5.39042	0.932097
KAT2B_22724	23.4454	19.1716	18.7447	18.2993	20.9519	21.6468	34.9082	40.7936	39.6242	23.746	25.353	25.9592	26.0537	20.3766	1.98958	31.7307	7.64564	0.0055352
KAT6A_3486	22.3289	43.4557	52.4853	28.1527	60.3907	51.9524	24.3299	53.209	31.6994	50.3704	47.7233	34.0715	41.6808	43.1276	14.9693	40.2339	11.7554	0.717363
KAT6B_3489	32.377	69.0179	37.4895	42.229	51.7634	56.2818	24.3299	19.51	15.8497	35.9788	19.3876	11.3572	34.631	48.1931	13.5065	21.0689	8.4824	0.00193096
KCNF1_3502	0	0	0	0	0	0	0	0	0	0	0	0	0	0	0	0	0	#DIV/0!
KCNG1_18417	0	0	0	0	0	0	0	0	0	0	0	0	0	0	0	0	0	#DIV/0!
KCNJ12_3509	0	0	0	1.40763	0	0	0	0	0	0	0	0	0.117303	0.234606	0.574665	0	0	0.340893
KCNJ8_23261	2.23289	5.11243	2.4993	5.63054	7.39478	5.41171	3.17347	7.09454	1.98121	2.87831	4.47406	3.2449	4.26068	4.71361	1.9866	3.80775	1.79812	0.426938
KCNK1_3516	20.096	11.503	9.9972	22.5222	4.92985	14.0705	0	1.77363	1.98121	0	0	0	7.23946	13.8531	6.54507	0.625807	0.971716	0.000626238
KCNK17_25752	0	0	0	0	0	0	0	0	0	0	0	0	0	0	0	0	0	#DIV/0!
KCNK4_3519	0	0	0	0	0	0	0	0	0	0	0	0	0	0	0	0	0	#DIV/0!
KCNK9_16534	0	0	0	0	0	0	0	0	0	0	0	0	0	0	0	0	0	#DIV/0!
KCNQ2_3525	0	1.27811	0	0	0	0	0	0	0	0	0	0	0.106509	0.213018	0.521786	0	0	0.340893
KCNQ3_3528	0	0	0	0	0	0	4.23129	5.3209	9.90605	12.9524	16.4049	9.73471	4.87919	0	0	9.75837	4.57472	0.000387056
KCTD5_3534	2.23289	1.27811	11.2468	1.40763	2.46493	7.5764	1.05782	7.09454	9.90605	2.87831	4.47406	3.2449	4.57187	4.3678	4.10132	4.77595	3.21106	0.851635
KCTD9_15339	4.46579	5.11243	4.9986	8.44581	6.16231	18.3998	11.6361	26.6045	23.7745	17.2698	17.8963	9.73471	12.8751	7.93079	5.32053	17.8193	6.58097	0.0168934
KDELR2_3540	392.989	325.918	417.383	361.762	373.436	402.631	1033.49	1041.12	891.545	695.831	844.107	770.665	629.24	379.02	32.7818	879.461	139.15	6.38128e-06
KDM3A_3541	127.275	192.994	197.445	144.986	216.913	163.434	25.3878	14.1891	31.6994	38.8572	19.3876	16.2245	99.0661	173.841	34.3177	24.2909	9.58561	1.23238e-06
KDM5A_3544	54.7059	141.87	86.2258	66.1588	114.619	98.4932	20.0986	12.4154	9.90605	17.9894	16.4049	9.73471	54.0518	93.6788	31.987	14.4249	4.36516	0.000129781
KDM5B_3545	2.23289	11.503	8.74755	4.2229	14.7896	9.74108	6.34694	1.77363	0	1.43915	0	1.62245	5.20159	8.53949	4.64195	1.8637	2.33635	0.0103923
KDM5D_25051	166.351	250.509	187.447	157.655	226.773	238.115	0	0	0	0	0	0	102.238	204.475	39.2009	0	0	1.61624e-07
KDR_3546	0	0	0	0	0	0	2.11565	0	0	2.87831	2.98271	0	0.664722	0	0	1.32944	1.48678	0.0533116
KEAP1_3547	16.7467	21.7278	13.7461	16.8916	17.2545	9.74108	42.3129	33.699	29.7182	31.6614	23.8617	19.4694	23.0692	16.018	3.99966	30.1204	7.95759	0.00306579
KHDRBS3_22399	6.69868	6.39054	1.24965	12.6687	6.16231	1.08234	4.23129	7.09454	3.96242	5.03704	2.98271	4.86736	5.2023	5.70871	4.27502	4.69589	1.38478	0.593017
KIAA0100_3554	42.425	56.2368	74.979	73.197	34.509	59.5288	47.602	60.3036	51.5115	62.6032	65.6196	55.1634	56.9732	56.8126	16.1903	57.1339	6.90388	0.965217
KIAA0101_3555	3.34934	1.27811	1.24965	0	0	0	2.11565	0	3.96242	1.43915	0	6.48981	1.65701	0.979517	1.31579	2.3345	2.51659	0.26961
KIAA0196_3558	100.48	162.32	189.947	125.28	161.453	192.657	94.1463	156.08	126.797	141.037	162.558	134.664	145.618	155.356	36.3029	135.88	24.3803	0.300898
KIAA0355_3561	52.473	86.9114	104.971	54.8978	73.9478	75.764	15.8673	28.3781	31.6994	15.1111	19.3876	30.8266	49.1862	74.8274	19.7646	23.545	7.61886	0.000145035
KIAA0753_3564	102.713	157.207	138.711	104.165	139.268	126.634	21.1565	15.9627	29.7182	32.381	22.3703	19.4694	75.8131	128.116	21.4667	23.5097	6.28269	4.51455e-07
KIAA0907_3570	72.5691	63.9054	79.9776	81.6428	80.1101	62.7759	16.9252	26.6045	27.7369	21.5873	19.3876	17.847	47.5891	73.4968	8.48396	21.6814	4.54976	1.2002e-07
KIAA0947_21898	15.6303	14.0592	13.7461	26.7451	22.1843	17.3175	13.7517	7.09454	13.8685	10.7937	1.49135	4.86736	13.4625	18.2804	5.16178	8.64451	5.01655	0.00830076
KIAA1033_3574	68.1033	129.089	121.216	83.0505	133.106	102.823	97.3197	60.3036	53.4927	73.3968	29.8271	51.9185	83.6371	106.231	26.3514	61.0431	22.7326	0.00981082
KIAA1279_3583	62.521	51.1243	66.2314	70.3817	39.4388	69.2699	19.0408	40.7936	39.6242	33.1005	26.8444	47.0511	47.1185	59.8279	12.1677	34.4091	10.2264	0.00287899
KIF11_3588	85.9664	90.7457	76.2286	47.8596	86.2724	60.6112	85.6837	81.5872	95.0981	187.81	82.0245	84.3675	88.6879	74.614	16.9677	102.762	41.953	0.158597
KIF13A_22151	69.2197	175.101	146.209	106.98	133.106	132.046	41.2551	56.7563	39.6242	45.3333	67.1109	27.5817	86.6936	127.11	36.0131	46.2769	13.8835	0.00044417
KIF14_3592	23.4454	34.5089	29.9916	16.8916	19.7194	19.4822	33.8503	33.699	37.643	88.508	74.5677	42.1837	37.8742	24.0065	6.86888	51.742	23.7004	0.0203654
KIF15_3595	11.1645	19.1716	12.4965	18.2993	4.92985	3.24703	13.7517	1.77363	9.90605	22.3069	13.4222	9.73471	11.6837	11.5515	6.59472	11.8159	6.7114	0.94648
KIF18A_17633	2.23289	1.27811	8.74755	2.81527	2.46493	1.08234	3.17347	1.77363	7.92484	7.91535	2.98271	8.11226	4.20861	3.10351	2.8468	5.31371	2.96529	0.217206
KIF18B_3598	1.11645	0	0	0	1.23246	0	1.05782	5.3209	1.98121	2.15873	2.98271	4.86736	1.72647	0.391485	0.607595	3.06146	1.69523	0.00459953
KIF20A_3601	53.5895	42.1776	39.9888	19.7069	36.9739	29.2232	102.609	117.06	150.572	227.386	128.256	163.868	92.6176	36.9433	11.5798	148.292	44.6487	0.000148416
KIF23_14714	36.8428	74.1303	32.4909	29.5603	27.1142	21.6468	53.949	62.0772	67.3612	105.058	74.5677	90.8573	56.3047	36.9642	18.9093	75.6451	19.0847	0.00547698
KIF2C_3603	56.9388	43.4557	32.4909	22.5222	38.2063	20.5645	31.7347	53.209	39.6242	76.9947	49.2147	47.0511	42.6672	35.6964	13.6423	49.6381	15.4196	0.128164
KIF4A_28251	0	0	0	1.40763	0	0	1.05782	0	0	1.43915	0	0	0.325384	0.234606	0.574665	0.416163	0.655897	0.621129
KIF5C_3612	0	0	1.24965	0	0	0	1.05782	0	0	0.719577	0	0	0.252254	0.208275	0.510167	0.296233	0.471223	0.762755
KIT_3617	0	0	0	0	0	0	0	0	0	0.719577	0	0	0.0599647	0	0	0.119929	0.293766	0.340893
KLF5_20609	237.803	269.681	347.403	318.125	317.975	383.149	65.585	49.6618	103.023	74.836	90.9726	69.7654	193.998	312.356	52.3146	75.6406	18.9528	1.08808e-06
KLF6_3626	97.1309	213.444	114.968	106.98	122.014	133.128	63.4694	109.965	51.5115	64.7619	52.1974	42.1837	97.6462	131.277	42.1021	64.0149	24.0203	0.00678207
KLHDC2_3630	493.47	509.965	542.348	405.399	586.652	603.947	419.956	494.844	372.468	310.857	428.019	292.041	454.997	523.63	71.8999	386.364	76.7106	0.00952413
KLHL21_3635	7.81513	5.11243	9.9972	5.63054	8.62724	10.8234	11.6361	1.77363	3.96242	5.03704	2.98271	6.48981	6.6573	8.00099	2.29523	5.31361	3.49924	0.146796
KLHL24_20638	34.6099	38.3433	67.4811	21.1145	71.4828	67.1052	30.6769	26.6045	19.8121	46.7725	25.353	38.9388	40.6912	50.0228	21.2922	31.3596	9.87424	0.0800421
KLHL9_3643	27.9112	34.5089	22.4937	32.3756	24.6493	15.1528	26.4456	15.9627	17.8309	14.3915	4.47406	11.3572	20.6295	26.1819	7.04677	15.077	7.27107	0.0228393
KLK11_28234	0	0	0	0	0	0	0	0	0	0	0	0	0	0	0	0	0	#DIV/0!
KLK2_13727	0	0	0	0	0	0	0	0	0	0	0	0	0	0	0	0	0	#DIV/0!
KLK2_28260	0	0	0	0	0	0	0	0	0	0	0	0	0	0	0	0	0	#DIV/0!
KLK2_3651	0	0	0	0	0	0	0	0	0	0	0	0	0	0	0	0	0	#DIV/0!
KLRC1_28394	0	0	0	0	0	0	0	0	0	0	0	0	0	0	0	0	0	#DIV/0!
KLRK1_20413	0	0	0	0	0	0	2.11565	0	1.98121	0.719577	0	0	0.401369	0	0	0.802739	1.00525	0.0789537
KNSTRN_3668	39.0757	28.1184	36.2398	32.3756	25.8817	35.7173	49.7177	47.8881	53.4927	77.7143	44.7406	38.9388	42.4917	32.9014	5.09167	52.082	13.482	0.00857265
KRT15_19413	2.23289	3.83433	4.9986	2.81527	7.39478	3.24703	3.17347	3.54727	1.98121	0.719577	5.96542	1.62245	3.46102	4.08715	1.876	2.8349	1.84909	0.271256
KRT17_3687	1.11645	0	1.24965	0	1.23246	0	4.23129	10.6418	7.92484	7.19577	8.94813	4.86736	3.95065	0.59976	0.6586	7.30153	2.43393	6.80438e-05
KRT18_19582	586.135	408.995	321.16	677.072	324.138	267.339	918.191	931.158	909.376	671.365	1146.85	965.359	677.261	430.806	164.543	923.717	151.984	0.00030563
KRT19_10816	119.46	56.2368	93.7237	114.018	80.1101	94.1638	35.966	40.7936	49.5303	35.2593	41.7579	40.5613	66.7984	92.9521	23.0714	40.6447	5.12084	0.000292372
KRT19_3690	20.096	17.8935	12.4965	19.7069	17.2545	20.5645	5.28912	12.4154	3.96242	6.47619	4.47406	12.9796	12.8007	18.002	2.99129	7.59947	4.04315	0.000487407
KRT4_19414	0	0	0	0	0	0	1.05782	3.54727	1.98121	2.15873	7.45677	4.86736	1.75576	0	0	3.51153	2.34934	0.00438029
KRT4_3695	0	0	0	0	0	0	14.8095	17.7363	15.8497	16.5503	19.3876	12.9796	8.10942	0	0	16.2188	2.23914	6.89764e-09
KRT5_3696	0	0	0	0	0	0	0	0	3.96242	0	0	0	0.330202	0	0	0.660404	1.61765	0.340893
KRT6A_13729	5.58224	6.39054	2.4993	1.40763	2.46493	0	26.4456	28.3781	37.643	66.2011	73.0764	50.296	25.0321	3.05744	2.45831	47.0067	19.5772	0.000278466
KRT6C_3700	0	0	0	0	0	0	0	0	0	1.43915	0	0	0.119929	0	0	0.239859	0.587532	0.340893
KRT7_10561	1013.73	1025.04	669.812	1030.39	693.876	605.029	2.11565	3.54727	1.98121	1.43915	4.47406	4.86736	421.359	839.647	203.076	3.07078	1.42728	1.46348e-06
KRT7_3703	139.556	121.42	102.471	225.222	97.3645	93.0814	0	1.77363	3.96242	0	1.49135	0	65.5285	129.853	49.8354	1.20457	1.57256	8.67989e-05
KRT81_13695	331.585	184.048	207.442	447.628	216.913	242.445	0	0	0	1.43915	0	0	135.958	271.677	100.206	0.239859	0.587532	5.81718e-05
KTN1_3708	135.09	182.77	101.222	116.834	91.2022	85.505	159.731	83.3608	89.1545	101.46	53.6888	105.459	108.79	118.77	36.1677	98.8092	35.0156	0.354318
L1CAM_12063	176.399	263.29	226.187	236.483	189.799	213.221	0	0	0	0	0	0	108.782	217.563	31.6465	0	0	1.14483e-08
L1CAM_3714	344.982	518.912	566.091	427.921	443.687	520.607	0	0	0	0	0	0	235.183	470.367	80.3476	0	0	5.38466e-08
LAGE3_3716	18.9796	12.7811	11.2468	19.7069	11.0922	4.32937	7.40476	15.9627	19.8121	5.03704	13.4222	9.73471	12.4591	13.0227	5.70396	11.8956	5.53931	0.735623
LAMA2_28249	3.34934	6.39054	9.9972	12.6687	4.92985	8.65874	41.2551	28.3781	45.5678	48.2116	25.353	32.449	22.2674	7.66573	3.44076	36.8691	9.46374	3.28066e-05
LAMA3_3717	144.022	268.403	206.192	146.394	240.33	219.715	20.0986	30.1518	37.643	23.746	23.8617	19.4694	115.002	204.176	50.2694	25.8284	6.92456	6.15744e-06
LAMB3_3722	5.58224	10.2249	6.24825	11.2611	8.62724	11.9058	1.05782	0	0	0.719577	0	4.86736	5.04118	8.97491	2.62468	1.10746	1.89574	0.000140841
LAMC2_3727	331.585	471.622	362.398	505.341	416.572	318.209	0	0	0	1.43915	0	0	200.597	400.955	76.5244	0.239859	0.587532	1.55818e-07
LAMP1_3730	2741.99	4723.89	1951.95	2639.32	1899.22	1637.58	926.653	1078.37	964.85	775.704	1383.98	866.389	1799.16	2598.99	1128.71	999.324	213.707	0.00664757
LAMP3_25004	0	0	2.4993	0	1.23246	0	1.05782	0	1.98121	5.75661	1.49135	4.86736	1.57384	0.62196	1.0435	2.52573	2.27255	0.0917885
LAP3_3740	357.263	529.137	253.679	344.871	364.809	292.232	215.796	147.212	146.61	155.429	146.153	121.684	256.239	356.998	94.5615	155.48	31.6678	0.000578649
LAPTM5_23860	0	0	0	0	0	1.08234	4.23129	12.4154	13.8685	8.63492	8.94813	11.3572	5.04481	0.18039	0.441864	9.90924	3.43044	4.24631e-05
LAT_17399	1.11645	7.66865	2.4993	1.40763	0	0	0	0	0	2.15873	2.98271	1.62245	1.62133	2.11534	2.8787	1.12732	1.30874	0.461756
LBR_3754	29.0276	17.8935	32.4909	29.5603	18.4869	18.3998	17.983	23.0572	13.8685	27.3439	19.3876	21.0919	22.3826	24.3099	6.73437	20.4554	4.5884	0.273529
LCE1E_10980	0	0	0	0	0	0	0	0	0	0	0	0	0	0	0	0	0	#DIV/0!
LCK_21336	3.34934	5.11243	2.4993	2.81527	3.69739	0	0	0	1.98121	0	0	0	1.62125	2.91229	1.69171	0.330202	0.808826	0.00708552
LCN2_21000	6.69868	1.27811	1.24965	2.81527	2.46493	1.08234	3.17347	7.09454	0	0.719577	4.47406	1.62245	2.72276	2.59816	2.13251	2.84735	2.64297	0.860951
LCN2_3758	1.11645	0	0	0	0	0	0	0	0	0	1.49135	0	0.217317	0.186075	0.455788	0.248559	0.608843	0.844543
LCP1_3761	4.46579	6.39054	6.24825	5.63054	2.46493	11.9058	35.966	23.0572	19.8121	16.5503	23.8617	16.2245	14.3815	6.1843	3.15834	22.5786	7.28651	0.000494396
LDHA_3766	9922.98	5584.06	6398.21	8662.59	6299.12	6720.26	2139.98	2268.48	1933.66	1469.38	1926.83	1523.48	4570.75	7264.54	1662.81	1876.97	322.254	1.48286e-05
LDLR_19353	43.5414	71.5741	36.2398	39.4138	30.8116	37.882	58.1803	108.192	53.4927	89.9471	83.5158	74.6328	60.6186	43.2438	14.4895	77.9934	20.4424	0.00680473
LEAP2_26340	0	0	0	0	0	0	68.7585	67.3981	41.6054	8.63492	19.3876	12.9796	18.2303	0	0	36.4607	26.9958	0.00790201
LEAP2_28319	0	2.55622	0	5.63054	1.23246	4.32937	946.752	846.023	651.818	180.614	465.303	439.684	295.329	2.29143	2.3236	588.366	283.678	0.000491669
LEF1_14627	0	0	0	0	0	1.08234	3.17347	5.3209	11.8873	12.2328	11.9308	21.0919	5.55996	0.18039	0.441864	10.9395	6.30086	0.0019106
LEPROTL1_21732	23.4454	19.1716	19.9944	29.5603	32.044	32.4703	25.3878	33.699	29.7182	20.8677	28.3357	37.3164	27.6676	26.1143	6.00353	29.2208	5.84962	0.385342
LGALS8_3781	10.048	8.94676	12.4965	9.85344	16.022	12.9881	12.6939	24.8309	39.6242	15.8307	20.879	6.48981	15.8919	11.7258	2.63395	20.0581	11.5108	0.114604
LGMN_3782	107.179	103.527	103.721	136.541	119.549	97.4108	20.0986	19.51	19.8121	18.709	7.45677	11.3572	63.7392	111.321	14.3728	16.1573	5.39229	3.10791e-08
LHB_28221	0	0	0	0	0	0	0	0	0	0	0	0	0	0	0	0	0	#DIV/0!
LHCGR_15074	0	0	0	0	0	0	0	0	0	0	0	0	0	0	0	0	0	#DIV/0!
LIG1_3795	3.34934	0	8.74755	5.63054	2.46493	6.49405	8.46259	8.86817	9.90605	8.63492	4.47406	6.48981	6.12683	4.44774	3.13034	7.80593	1.97438	0.0504696
LILRB2_24971	0	1.27811	0	0	0	0	0	0	0	0	0	0	0.106509	0.213018	0.521786	0	0	0.340893
LILRB3_11957	0	0	0	0	0	0	0	0	0	0	0	0	0	0	0	0	0	#DIV/0!
LIMS3L_22317	5.58224	15.3373	9.9972	7.03817	3.69739	24.8939	2.11565	10.6418	5.94363	7.91535	8.94813	6.48981	9.05004	11.091	7.88903	7.00906	2.93695	0.262365
LINC00621_3801	0	0	0	0	0	0	0	0	0	0	0	0	0	0	0	0	0	#DIV/0!
LIPA_3812	202.077	112.474	117.467	140.763	134.338	115.811	303.595	140.117	235.764	230.984	120.8	217.409	172.633	137.155	33.7289	208.111	67.4359	0.0438705
LMNA_18368	3812.67	2721.09	3160.36	2999.67	3256.17	3197.24	1690.4	1814.43	1862.34	1948.61	2119.21	1857.71	2536.66	3191.2	360.309	1882.12	143.5	8.81336e-06
LMNB1_27441	23.4454	33.2308	24.993	7.03817	16.022	22.7292	49.7177	56.7563	49.5303	105.058	59.6542	66.5205	42.8913	21.2431	8.87542	64.5395	20.8571	0.00086911
LMOD1_20824	0	0	0	0	0	0	0	0	0	0	0	0	0	0	0	0	0	#DIV/0!
LOC100130357_28416	0	0	0	0	0	0	0	0	0	0	0	0	0	0	0	0	0	#DIV/0!
LOC100505501_28399	0	0	0	0	0	0	0	0	0	0	0	0	0	0	0	0	0	#DIV/0!
LOC100505501_28400	0	0	0	0	0	0	0	0	0	0	0	0	0	0	0	0	0	#DIV/0!
LOC100505564_28401	0	0	0	0	0	0	0	0	0	0	0	0	0	0	0	0	0	#DIV/0!
LOC100505614_28202	0	0	0	0	0	0	0	0	1.98121	2.87831	0	1.62245	0.540164	0	0	1.08033	1.25216	0.0606993
LOC100505812_28182	0	2.55622	1.24965	0	0	1.08234	0	0	0	0.719577	0	1.62245	0.60252	0.814702	1.0281	0.390338	0.668724	0.416513
LOC100506029_3829	12.2809	10.2249	24.993	15.484	25.8817	15.1528	23.2721	19.51	9.90605	18.709	8.94813	14.6021	16.5804	17.3362	6.57232	15.8246	5.67762	0.678893
LOC100506051_28402	0	0	0	0	0	0	1.05782	0	0	0	0	0	0.0881519	0	0	0.176304	0.431855	0.340893
LOC100506621_28403	0	0	0	0	0	0	2.11565	0	1.98121	7.19577	1.49135	0	1.06533	0	0	2.13066	2.65202	0.0774077
LOC100506948_28405	5.58224	2.55622	6.24825	8.44581	7.39478	5.41171	1.05782	5.3209	1.98121	6.47619	0	3.2449	4.47667	5.93983	2.0173	3.01351	2.50357	0.0498909
LOC100506979_28172	691.081	324.64	473.617	537.717	472.033	397.22	704.51	867.307	931.169	769.947	1218.44	1090.29	706.497	482.718	125.647	930.276	194.567	0.000800134
LOC100507185_28184	198.728	181.491	169.952	168.916	207.054	235.951	93.0884	184.458	110.948	87.0688	144.661	84.3675	155.557	193.682	25.7525	117.432	39.7083	0.0027464
LOC100510495_28176	0	0	0	1.40763	2.46493	0	17.983	15.9627	21.7933	9.3545	13.4222	9.73471	7.67691	0.645427	1.05431	14.7084	4.84868	3.98461e-05
LOC283357_28160	0	1.27811	0	0	1.23246	1.08234	0	0	0	0	0	0	0.299409	0.598819	0.659164	0	0	0.050246
LOC285812_28179	0	0	0	0	0	0	0	0	0	0	0	0	0	0	0	0	0	#DIV/0!
LOC286191_28201	0	0	1.24965	0	0	0	0	0	0	0	0	0	0.104137	0.208275	0.510167	0	0	0.340893
LOC652493_3838	0	0	0	0	0	0	0	0	0	0	0	0	0	0	0	0	0	#DIV/0!
LOXL1_3850	11.1645	12.7811	4.9986	7.03817	11.0922	11.9058	1.05782	0	0	0	0	0	5.00317	9.83004	3.08312	0.176304	0.431855	1.84928e-05
LPAR2_3854	29.0276	26.8403	32.4909	35.1909	29.5791	35.7173	0	0	0	2.87831	2.98271	4.86736	16.6312	31.4743	3.57496	1.78806	2.08276	7.5621e-09
LPCAT1_21236	3.34934	3.83433	1.24965	2.81527	2.46493	3.24703	2.11565	1.77363	3.96242	0	4.47406	3.2449	2.71093	2.82676	0.903685	2.59511	1.64083	0.768168
LPGAT1_3859	2.23289	2.55622	3.74895	7.03817	0	2.16468	7.40476	7.09454	13.8685	13.672	0	11.3572	5.92815	2.95682	2.33836	8.89948	5.25738	0.02988
LPIN3_3865	8.93158	5.11243	3.74895	8.44581	7.39478	6.49405	10.5782	14.1891	11.8873	10.0741	5.96542	4.86736	8.14075	6.68793	1.98903	9.59357	3.55192	0.110979
LRCH4_11541	4.46579	2.55622	4.9986	9.85344	4.92985	3.24703	5.28912	8.86817	5.94363	7.19577	10.4395	8.11226	6.32495	5.00849	2.56479	7.6414	1.90631	0.0711999
LRP10_3874	454.394	495.906	588.585	467.335	579.257	651.57	194.639	290.876	289.257	218.751	237.125	228.766	391.372	539.508	78.6142	243.236	38.9752	8.78749e-06
LRPAP1_3876	3.34934	0	0	1.40763	1.23246	1.08234	2.11565	3.54727	1.98121	2.15873	0	0	1.40622	1.17863	1.22922	1.63381	1.38769	0.560936
LRRC16A_3881	71.4526	98.4144	118.717	76.0123	150.36	135.293	13.7517	14.1891	25.7557	29.5027	10.4395	16.2245	63.3427	108.375	31.9503	18.3105	7.54677	5.23355e-05
LRRC41_3882	415.318	460.119	408.636	437.774	553.376	440.513	102.609	115.286	97.0793	92.1058	80.5331	76.2552	273.3	452.623	52.7275	93.9781	14.398	1.7973e-08
LRRFIP2_14725	5.58224	21.7278	7.4979	5.63054	12.3246	4.32937	17.983	10.6418	1.98121	10.7937	2.98271	3.2449	8.72665	9.51542	6.61155	7.93788	6.29969	0.681154
LSM1_3888	128.391	67.7397	96.223	132.318	92.4347	85.505	53.949	88.6817	87.1733	36.6984	64.1282	60.0307	82.7727	100.435	25.1861	65.1102	20.0048	0.0226914
LSM2_3891	129.508	196.829	123.715	105.573	112.154	82.258	58.1803	67.3981	75.286	41.0159	125.274	79.5001	99.7242	125.006	38.8604	74.4424	28.4307	0.0277821
LSM5_3894	179.748	88.1895	123.715	126.687	136.803	76.8463	227.432	193.326	271.426	131.683	150.627	274.194	165.056	121.998	36.772	208.115	60.1887	0.0135578
LSM6_3897	119.46	177.657	144.959	99.9421	176.242	139.622	131.17	148.985	160.478	84.9101	146.153	108.704	136.524	142.98	30.7556	130.067	28.4191	0.467438
LSR_27465	13.3974	6.39054	3.74895	5.63054	3.69739	3.24703	4.23129	3.54727	3.96242	2.15873	4.47406	8.11226	5.21649	6.01864	3.81985	4.41434	1.98774	0.38293
LSS_14888	59.1717	98.4144	63.7321	39.4138	51.7634	40.0467	57.1225	76.2663	55.4739	40.2963	93.9553	47.0511	60.2256	58.757	21.7751	61.6942	19.9249	0.812344
LST1_25001	0	0	0	0	0	0	0	0	0	0	0	0	0	0	0	0	0	#DIV/0!
LST1_27466	0	0	0	0	0	0	0	0	0	0	0	0	0	0	0	0	0	#DIV/0!
LTB_13964	0	0	0	0	0	0	0	0	0	0	0	0	0	0	0	0	0	#DIV/0!
LTF_26042	10.048	5.11243	2.4993	2.81527	0	6.49405	0	0	0	0	0	0	2.24742	4.49485	3.52769	0	0	0.0108546
LUM_17157	0	0	0	0	0	0	119.534	164.948	150.572	167.661	223.703	180.092	83.8759	0	0	167.752	34.3826	3.03598e-07
LUZP6_19140	22.3289	20.4497	14.9958	23.9298	17.2545	34.635	30.6769	17.7363	25.7557	16.5503	4.47406	19.4694	20.688	22.2656	6.88525	19.1105	8.95251	0.509329
LY96_18964	0	0	0	0	0	0	0	0	0	0	0	0	0	0	0	0	0	#DIV/0!
LYAR_12352	24.5618	28.1184	11.2468	22.5222	14.7896	10.8234	10.5782	10.6418	7.92484	15.8307	10.4395	6.48981	14.4973	18.677	7.35601	10.3175	3.19247	0.0286888
LYN_3912	0	0	0	0	0	0	0	0	0	0	0	0	0	0	0	0	0	#DIV/0!
LYPLA1_27474	956.795	1200.14	1422.1	883.995	1408.7	1372.41	633.636	929.384	770.691	693.672	924.64	725.236	993.451	1207.36	237.19	779.543	122.634	0.00284516
LYPLA1_3915	248.968	378.32	337.405	260.412	257.585	337.691	218.969	358.274	279.351	234.582	386.261	236.878	294.558	303.397	54.5071	285.719	70.5257	0.637577
LYRM1_3916	35.7263	28.1184	49.986	36.5985	45.6011	34.635	92.0306	125.928	105.004	53.9683	76.0591	113.572	66.4356	38.4442	7.95438	94.427	26.2707	0.000540614
LYSMD3_3919	0	0	0	0	0	0	0	0	0	0	0	1.62245	0.135204	0	0	0.270409	0.662363	0.340893
LYZ_23572	1.11645	1.27811	4.9986	4.2229	2.46493	3.24703	0	0	0	0	0	0	1.444	2.888	1.56682	0	0	0.001117
MACF1_3927	41.3085	69.0179	57.4839	67.5665	49.2985	49.7877	16.9252	24.8309	13.8685	27.3439	17.8963	14.6021	37.4941	55.7438	10.9945	19.2445	5.55804	2.73541e-05
MAD2L1_3930	21.2125	7.66865	14.9958	16.8916	7.39478	22.7292	20.0986	44.3409	39.6242	35.9788	26.8444	55.1634	26.0786	15.1488	6.53252	37.0084	12.4941	0.00349824
MAFF_27478	44.6579	71.5741	43.7377	33.7832	43.1362	40.0467	14.8095	17.7363	17.8309	13.672	10.4395	12.9796	30.367	46.156	13.0667	14.578	2.86751	0.000177247
MAFF_28315	5.58224	11.503	4.9986	1.40763	3.69739	7.5764	2.11565	8.86817	3.96242	0.719577	1.49135	0	4.32687	5.79421	3.46649	2.85953	3.24042	0.16075
MAFG_20735	6.69868	19.1716	11.2468	12.6687	6.16231	2.16468	5.28912	15.9627	3.96242	7.91535	13.4222	6.48981	9.26287	9.68548	5.987	8.84026	4.78555	0.792561
MAGEA12_28277	0	0	0	0	0	0	0	0	0	0	0	0	0	0	0	0	0	#DIV/0!
MAGEA2_10525	0	0	0	0	0	0	1.05782	1.77363	0	0.719577	1.49135	0	0.420199	0	0	0.840398	0.744189	0.019918
MAGEA3_13536	0	0	0	0	0	0	11.6361	3.54727	3.96242	2.87831	8.94813	11.3572	3.52745	0	0	7.05489	4.05935	0.00167078
MAGEA6_13535	0	0	0	1.40763	0	0	199.929	168.495	182.271	163.344	156.592	152.51	85.3791	0.234606	0.574665	170.524	17.7588	4.45756e-10
MAGI1_26483	18.9796	30.6746	31.2412	25.3374	23.4168	16.2351	6.34694	23.0572	17.8309	15.1111	8.94813	6.48981	18.6391	24.3141	6.06663	12.964	6.81173	0.0122951
MAL2_23815	2433.85	3461.12	2755.48	2252.22	4397.43	2271.84	113.187	118.833	140.666	87.0688	77.5504	90.8573	1516.67	2928.65	849.071	104.694	23.6851	1.00714e-05
MALT1_3941	215.474	272.237	268.675	239.298	367.274	318.209	39.1395	46.1145	31.6994	71.2381	34.3012	50.296	162.83	280.194	54.9275	45.4648	14.4371	1.41974e-06
MAMLD1_3945	0	0	0	2.81527	0	0	1.05782	1.77363	1.98121	0.719577	0	1.62245	0.830831	0.469212	1.14933	1.19245	0.749465	0.225705
MAN2B1_3947	26.7947	20.4497	41.2384	28.1527	39.4388	33.5526	26.4456	42.5672	19.8121	17.9894	26.8444	27.5817	29.239	31.6045	7.96821	26.8734	8.66912	0.348229
MANF_20172	64.7539	40.8995	48.7363	49.2672	38.2063	40.0467	117.418	95.7762	105.004	52.5291	56.6715	107.082	68.0326	46.985	9.86154	89.0802	27.611	0.00556746
MAOA_23149	45.7743	47.29	66.2314	66.1588	67.7854	76.8463	929.827	732.511	768.71	899.471	612.947	707.389	418.412	61.6811	12.3946	775.142	120.118	4.9301e-08
MAOB_13383	1.11645	1.27811	0	0	0	1.08234	812.408	885.043	665.687	671.365	809.805	587.328	369.593	0.579483	0.638228	738.606	113.74	2.00227e-08
MAP1LC3A_21677	1.11645	0	0	0	0	0	80.3946	97.5499	83.2108	36.6984	87.9899	81.1226	39.0069	0.186075	0.455788	77.8277	21.12	4.12673e-06
MAP1LC3B_3964	7.81513	6.39054	8.74755	5.63054	4.92985	12.9881	4.23129	1.77363	19.8121	7.91535	2.98271	8.11226	7.61076	7.75029	2.92337	7.47122	6.57285	0.926174
MAP2_26319	54.7059	199.385	99.972	71.7894	112.154	91.9991	305.711	239.441	263.501	307.979	348.977	222.276	193.157	105.001	50.5696	281.314	47.8345	0.000100882
MAP2K4_3974	286.927	432.001	329.908	344.871	373.436	326.867	137.517	108.192	93.1169	139.598	89.4813	94.1022	229.668	349.002	49.4181	110.334	22.7799	8.20709e-07
MAP2K5_3975	6.69868	5.11243	8.74755	7.03817	4.92985	6.49405	11.6361	1.77363	0	4.31746	5.96542	4.86736	5.63172	6.50346	1.39795	4.75999	4.01289	0.338601
MAP3K4_3982	6.69868	8.94676	18.7447	16.8916	16.022	12.9881	1.05782	3.54727	9.90605	5.03704	1.49135	3.2449	8.7147	13.382	4.74425	4.04741	3.2146	0.00255984
MAP4K4_3985	123.926	258.178	92.4741	154.84	86.2724	96.3285	86.7415	115.286	103.023	174.857	162.558	118.439	131.077	135.336	65.3708	126.817	34.5271	0.7835
MAP7_3988	144.022	308.024	187.447	195.661	242.795	186.163	76.1633	69.1717	61.4175	49.6508	40.2666	32.449	132.769	210.685	57.1262	54.8532	16.9942	7.78764e-05
MAPK1_3989	3.34934	6.39054	7.4979	8.44581	1.23246	2.16468	6.34694	14.1891	5.94363	6.47619	5.96542	8.11226	6.34285	4.84679	2.99546	7.83892	3.21199	0.126125
MAPK1_3990	8.93158	8.94676	27.4923	21.1145	6.16231	19.4822	16.9252	21.2836	17.8309	17.9894	35.7925	21.0919	18.5869	15.3549	8.5364	21.8189	7.07947	0.183848
MAPK12_25181	71.4526	106.083	81.2272	108.388	81.3425	70.3523	32.7925	70.9454	67.3612	41.0159	108.869	58.4083	74.8531	86.4743	16.7579	63.232	26.8427	0.1022
MAPK13_3996	51.3566	46.0119	42.4881	50.6749	40.6713	44.376	0	3.54727	0	0	1.49135	0	23.3848	45.9298	4.33322	0.83977	1.45437	3.35452e-10
MAPK14_4000	18.9796	42.1776	56.2342	15.484	81.3425	54.1171	15.8673	26.6045	25.7557	50.3704	23.8617	11.3572	35.1793	44.7225	24.843	25.6361	13.5292	0.129397
MAPK1IP1L_28298	3.34934	2.55622	3.74895	4.2229	2.46493	7.5764	3.17347	7.09454	7.92484	10.0741	11.9308	11.3572	6.28947	3.98646	1.88502	8.59249	3.25695	0.0133856
MAPK3_4002	8.93158	7.66865	4.9986	11.2611	2.46493	11.9058	8.46259	1.77363	7.92484	4.31746	7.45677	11.3572	7.37692	7.87177	3.64456	6.88208	3.36498	0.635584
MAPK9_4009	107.179	118.864	94.9734	88.681	128.176	139.622	65.585	56.7563	67.3612	53.9683	44.7406	53.5409	84.954	112.916	19.6146	56.9921	8.3972	7.63233e-05
MAPKAPK2_4012	564.922	832.049	895.999	599.652	826.982	816.086	334.272	415.03	354.637	417.355	466.794	306.643	569.202	755.948	137.831	382.455	60.3904	0.000118849
MAPKAPK3_4013	27.9112	24.2841	22.4937	25.3374	23.4168	22.7292	12.6939	14.1891	13.8685	12.2328	26.8444	17.847	20.3207	24.3621	2.02999	16.2793	5.54056	0.00729989
MAPKAPK5_4016	16.7467	14.0592	14.9958	14.0763	16.022	10.8234	13.7517	5.3209	9.90605	16.5503	5.96542	21.0919	13.2758	14.4539	2.07308	12.0977	6.19337	0.397609
MAPT_11555	0	1.27811	1.24965	0	1.23246	2.16468	40.1973	42.5672	31.6994	26.6243	28.3357	17.847	16.0997	0.987484	0.842527	31.2118	9.14174	1.09768e-05
MARCKS_10769	3.34934	1.27811	1.24965	1.40763	1.23246	1.08234	9.52041	5.3209	5.94363	0.719577	4.47406	3.2449	3.23525	1.59992	0.863321	4.87058	2.93278	0.0255754
MARCKS_4021	36.8428	44.7338	46.237	45.0443	48.066	42.2114	121.65	127.702	122.835	107.937	110.36	108.704	80.1936	43.8559	3.93616	116.531	8.53143	3.63959e-09
MASP2_27484	0	0	0	0	0	0	4.23129	0	0	0	0	1.62245	0.487812	0	0	0.975624	1.72193	0.195325
MAST2_4033	7.81513	8.94676	0	12.6687	4.92985	3.24703	2.11565	3.54727	5.94363	2.87831	5.96542	6.48981	5.37896	6.26791	4.48872	4.49001	1.86617	0.391383
MAT2A_4039	2850.29	4910.49	3212.85	2659.02	4450.42	3377.99	698.163	789.267	802.39	1060.66	1128.96	702.522	2220.25	3576.84	903.778	863.659	185.382	2.91401e-05
MBD4_4052	121.693	116.308	112.468	128.095	133.106	139.622	55.0068	14.1891	23.7745	51.09	14.9135	29.2041	78.2892	125.215	10.3184	31.363	17.7536	5.5955e-07
MBL2_16596	0	0	0	0	0	0	7.40476	10.6418	7.92484	5.03704	4.47406	3.2449	3.22728	0	0	6.45457	2.71408	0.000167108
MBNL1_4056	358.38	624.995	534.85	409.622	634.718	572.559	459.095	579.978	554.739	632.508	638.3	501.338	541.757	522.521	114.397	560.993	71.3193	0.500455
MBNL2_4059	159.652	199.385	273.673	170.324	250.19	233.786	268.687	329.896	299.163	318.773	193.876	248.235	245.47	214.502	45.4654	276.438	50.6721	0.0499709
MBOAT7_4061	3.34934	0	1.24965	0	2.46493	2.16468	1.05782	0	0	1.43915	0	1.62245	1.11234	1.5381	1.36725	0.686571	0.77385	0.213804
MBTPS1_4066	17.8632	35.787	18.7447	25.3374	8.62724	12.9881	11.6361	3.54727	5.94363	5.75661	4.47406	6.48981	13.0996	19.8913	9.61557	6.30791	2.82287	0.00774562
MCL1_20177	677.683	1129.85	817.271	719.301	1058.69	905.921	1087.44	1152.86	824.184	1271.49	902.269	806.359	946.11	884.785	181.977	1007.43	190.971	0.281295
MCM10_4071	2.23289	6.39054	8.74755	2.81527	12.3246	2.16468	7.40476	26.6045	11.8873	22.3069	20.879	9.73471	11.1244	5.77926	4.1582	16.4695	7.80718	0.0142798
MCM2_12650	3.34934	0	1.24965	1.40763	1.23246	0	1.05782	1.77363	1.98121	1.43915	2.98271	1.62245	1.50801	1.20651	1.2285	1.8095	0.654882	0.313665
MCM3_4072	273.53	400.048	331.157	260.412	363.576	347.432	180.888	225.252	210.008	277.037	310.202	220.653	283.35	329.359	53.6063	237.34	47.4197	0.0103441
MCM4_4075	55.8224	43.4557	64.9818	42.229	69.0179	72.5169	52.8912	72.719	99.0605	60.4445	82.0245	69.7654	65.4107	58.004	13.0068	72.8175	16.3275	0.112806
MCM6_20957	29.0276	25.5622	19.9944	43.6367	24.6493	28.1409	35.966	30.1518	31.6994	27.3439	17.8963	25.9592	28.3356	28.5018	8.06636	28.1694	6.13647	0.937553
MCM7_4079	68.1033	69.0179	86.2258	57.713	80.1101	50.8701	120.592	191.552	124.816	130.243	177.471	162.245	109.913	68.6734	13.2395	151.153	30.042	0.000107762
MCOLN1_4080	13.3974	24.2841	19.9944	9.85344	22.1843	15.1528	8.46259	17.7363	0	14.3915	25.353	11.3572	15.1806	17.4777	5.5677	12.8834	8.59269	0.297474
MCUR1_4086	80.3842	53.6806	66.2314	60.5283	65.3205	96.3285	81.4524	99.3235	93.1169	61.8836	74.5677	97.3471	77.5137	70.4122	15.4411	84.6152	14.686	0.133606
MDH1_4087	341.633	240.284	258.678	319.533	363.576	231.621	220.027	127.702	156.516	76.2751	73.0764	149.266	213.182	292.554	56.1664	133.81	55.1797	0.000588468
MDH2_20964	842.918	554.699	554.845	740.416	571.863	545.501	485.541	445.182	410.111	279.915	401.174	418.593	520.896	635.04	125.866	406.753	69.2166	0.00299539
MDM2_23384	312.605	475.456	563.592	343.463	585.42	497.877	2700.62	4881.04	3344.28	5403.3	5814.79	3408.77	2360.94	463.069	112.592	4258.8	1273.18	2.68099e-05
MDM2_27496	29.0276	35.787	47.4867	33.7832	51.7634	44.376	453.806	752.021	614.175	848.381	793.401	645.736	362.479	40.3707	8.8266	684.587	143.487	6.72339e-07
MDM2_27497	7.81513	11.503	13.7461	9.85344	6.16231	8.65874	137.517	321.028	287.276	368.423	357.925	244.99	147.908	9.62313	2.71154	286.193	85.9351	1.34469e-05
ME1_16747	217.707	281.184	331.157	177.362	298.256	349.597	0	0	0	0	0	0	137.939	275.877	66.4957	0	0	1.37104e-06
ME2_4100	24.5618	17.8935	18.7447	16.8916	18.4869	29.2232	12.6939	23.0572	7.92484	12.9524	13.4222	9.73471	17.1323	20.967	4.86277	13.2975	5.24043	0.0252573
MED1_4106	173.049	346.367	272.424	209.738	289.629	238.115	100.493	141.891	128.779	153.989	111.852	98.9696	188.775	254.887	61.4823	122.662	22.6195	0.000583751
MED21_4109	39.0757	43.4557	48.7363	32.3756	45.6011	38.9643	16.9252	33.699	15.8497	12.9524	17.8963	19.4694	30.4167	41.3681	5.80458	19.4653	7.30759	0.00018546
MED24_28263	34.6099	28.1184	38.7391	28.1527	32.044	41.129	20.0986	24.8309	29.7182	19.4286	31.3184	29.2041	29.7827	33.7989	5.4041	25.7665	5.12692	0.0246797
MEF2C_4112	0	0	0	0	0	0	0	0	0	0	0	0	0	0	0	0	0	#DIV/0!
MEFV_4116	0	0	1.24965	0	1.23246	0	3.17347	5.3209	11.8873	9.3545	10.4395	8.11226	4.23083	0.413685	0.640902	8.04798	3.26706	0.000222446
MELK_4117	2.23289	7.66865	7.4979	8.44581	2.46493	5.41171	11.6361	21.2836	19.8121	24.4656	16.4049	12.9796	11.692	5.62032	2.72687	17.7636	4.9756	0.00037745
MEST_4122	0	0	0	0	0	0	8.46259	1.77363	9.90605	3.59788	0	3.2449	2.24876	0	0	4.49751	3.87297	0.017414
MET_25913	127.275	187.882	186.198	168.916	179.94	176.422	70.8742	58.5299	65.38	105.778	65.6196	71.3879	122.017	171.105	22.5452	72.9282	16.7534	6.46808e-06
MET_4125	17.8632	20.4497	18.7447	15.484	17.2545	14.0705	10.5782	10.6418	15.8497	13.672	2.98271	6.48981	13.6734	17.3111	2.28274	10.0357	4.69051	0.00658846
METRN_4129	41.3085	17.8935	27.4923	39.4138	38.2063	25.9762	47.602	30.1518	43.5866	41.7355	44.7406	53.5409	37.6373	31.7151	9.32998	43.5596	7.75191	0.0378422
METTL2A_4134	0	0	0	1.40763	0	2.16468	3.17347	3.54727	3.96242	1.43915	0	0	1.30789	0.595387	0.952931	2.02039	1.78517	0.115256
MEX3B_24640	0	3.83433	2.4993	0	0	1.08234	6.34694	10.6418	9.90605	5.03704	17.8963	11.3572	5.71677	1.23599	1.60959	10.1975	4.52449	0.00102467
MFAP5_16153	106.062	60.0711	78.7279	91.4963	91.2022	99.5755	0	1.77363	0	2.15873	4.47406	1.62245	44.7637	87.8559	16.4231	1.67148	1.65484	1.60099e-07
MFAP5_28285	61.4046	44.7338	62.4825	81.6428	75.1802	85.505	0	0	0	0.719577	1.49135	1.62245	34.5652	68.4915	15.2179	0.638897	0.764871	7.12824e-07
MFSD10_4149	42.425	40.8995	31.2412	47.8596	36.9739	45.4584	5.28912	8.86817	7.92484	5.03704	7.45677	11.3572	24.2326	40.8096	6.00328	7.65552	2.35546	1.85367e-07
MGC70870_28188	0	0	0	0	1.23246	3.24703	0	0	0	0	0	0	0.373291	0.746582	1.32044	0	0	0.196185
MGEA5_21665	83.7335	194.272	172.452	125.28	149.128	183.998	85.6837	67.3981	89.1545	97.8625	59.6542	61.6532	114.189	151.477	41.497	76.901	16.0432	0.00212437
MICALL1_4172	0	0	0	1.40763	0	0	0	1.77363	0	0	1.49135	0	0.389385	0.234606	0.574665	0.544165	0.847729	0.476093
MIF_4173	416.435	125.255	258.678	418.068	273.607	228.374	129.054	108.192	116.891	72.6773	125.274	165.49	203.166	286.736	113.589	119.596	30.2215	0.00589039
MITF_17860	276.879	586.652	346.153	297.011	458.476	304.138	49.7177	47.8881	61.4175	67.6402	65.6196	32.449	216.17	378.218	121.051	54.122	13.3876	6.73633e-05
MKI67_28355	56.9388	33.2308	31.2412	21.1145	17.2545	12.9881	93.0884	31.9254	35.6618	190.688	41.7579	47.0511	51.0784	28.7947	15.873	73.3621	61.618	0.116985
MKNK1_4185	6.69868	6.39054	7.4979	11.2611	7.39478	8.65874	12.6939	5.3209	3.96242	8.63492	2.98271	8.11226	7.4674	7.98362	1.78713	6.95118	3.59168	0.542578
MLEC_4188	20.096	14.0592	27.4923	19.7069	19.7194	34.635	40.1973	33.699	35.6618	55.4074	53.6888	30.8266	32.0991	22.6181	7.27538	41.5801	10.5119	0.00458799
MLF1IP_24681	48.0072	86.9114	63.7321	39.4138	64.0881	43.2937	155.5	207.515	190.196	246.095	451.88	217.409	151.17	57.5744	17.699	244.766	105.812	0.00162665
MLIP_17825	0	0	0	0	0	0	0	0	1.98121	0	0	0	0.165101	0	0	0.330202	0.808826	0.340893
MLLT11_4193	53.5895	57.5149	67.4811	85.8657	49.2985	91.9991	2.11565	0	0	0	1.49135	3.2449	34.3834	67.6248	17.6743	1.14198	1.37148	3.44074e-06
MMADHC_10852	591.717	485.681	417.383	594.022	517.634	424.278	330.041	193.326	219.914	202.201	186.419	180.092	361.892	505.119	77.6791	218.666	56.2973	2.559e-05
MMP1_4206	5.58224	39.6214	23.7433	70.3817	39.4388	22.7292	0	0	0	0	0	0	16.7914	33.5828	22.0162	0	0	0.00386958
MMP2_27519	2.23289	2.55622	3.74895	1.40763	1.23246	4.32937	2.11565	3.54727	9.90605	2.15873	4.47406	4.86736	3.54805	2.58459	1.24402	4.51152	2.8787	0.163212
MMP2_4213	0	0	0	0	0	0	0	0	0	0.719577	0	0	0.0599647	0	0	0.119929	0.293766	0.340893
MMP3_26059	0	0	0	0	0	0	3.17347	0	0	1.43915	0	3.2449	0.654794	0	0	1.30959	1.57362	0.0688195
MMP3_4216	0	0	0	0	0	0	12.6939	14.1891	11.8873	10.0741	2.98271	4.86736	4.72453	0	0	9.44906	4.51969	0.000450024
MMP8_27521	0	0	0	0	0	0	0	0	0	0	0	0	0	0	0	0	0	#DIV/0!
MMP9_15866	0	0	0	0	0	0	0	0	1.98121	0	0	1.62245	0.300305	0	0	0.60061	0.937353	0.1476
MNAT1_4225	148.487	135.479	123.715	142.171	131.873	148.281	45.4864	33.699	47.5491	50.3704	41.7579	24.3368	89.434	138.335	9.80152	40.5333	9.80873	8.93236e-09
MND1_13458	12.2809	15.3373	21.244	25.3374	18.4869	14.0705	16.9252	23.0572	39.6242	32.381	31.3184	27.5817	23.1371	17.7928	4.89041	28.4813	7.88917	0.0181405
MNDA_22104	0	0	0	0	0	0	0	0	0	0	0	0	0	0	0	0	0	#DIV/0!
MOB1A_13529	157.419	98.4144	167.453	177.362	133.106	211.057	130.112	152.533	134.722	143.196	99.9207	98.9696	142.022	157.469	38.5955	126.576	22.3671	0.120671
MOK_4238	53.5895	39.6214	38.7391	50.6749	78.8776	30.3056	14.8095	5.3209	13.8685	7.19577	2.98271	4.86736	28.4044	48.6347	17.079	8.17412	4.96866	0.000236764
MORF4L1_4240	43.5414	48.5681	54.9846	47.8596	40.6713	46.5407	37.0238	42.5672	53.4927	32.381	35.7925	56.7858	45.0174	47.0276	4.88206	43.0072	10.0076	0.39723
MORF4L2_16981	237.803	185.326	198.694	254.782	197.194	189.41	236.952	163.174	188.215	156.148	90.9726	137.908	186.382	210.535	28.6402	162.228	48.9197	0.0634094
MPC2_4243	541.477	624.995	473.617	465.927	463.406	573.641	286.67	372.463	287.276	149.672	404.157	305.021	412.36	523.844	67.1596	300.876	88.3836	0.000604756
MPDZ_11090	3.34934	10.2249	14.9958	11.2611	7.39478	10.8234	45.4864	12.4154	19.8121	17.9894	25.353	12.9796	16.0071	9.67488	3.9411	22.3393	12.2985	0.0371848
MPEG1_26527	0	0	0	0	0	0	0	0	0	0	0	0	0	0	0	0	0	#DIV/0!
MPI_20807	0	0	0	0	0	0	0	0	0	0.719577	0	0	0.0599647	0	0	0.119929	0.293766	0.340893
MPO_24073	0	0	0	0	0	0	0	0	0	0	0	0	0	0	0	0	0	#DIV/0!
MPZL1_28279	91.5487	66.4616	98.7223	91.4963	81.3425	114.728	48.6599	67.3981	73.3048	61.8836	40.2666	43.8062	73.3016	90.7166	16.2366	55.8865	13.5205	0.00236927
MRE11A_25911	80.3842	163.598	106.22	81.6428	155.29	104.987	44.4286	21.2836	23.7745	61.8836	38.7752	37.3164	76.632	115.354	35.9795	37.9103	14.7958	0.000645645
MRE11A_4256	131.741	366.817	108.72	105.573	108.457	102.823	39.1395	28.3781	31.6994	58.2857	40.2666	34.0715	96.3308	154.022	104.762	38.6401	10.6132	0.0229328
MRPL12_4260	598.416	272.237	367.397	498.303	406.713	410.208	308.884	312.16	275.388	202.921	238.617	259.592	345.903	425.546	111.94	266.26	42.0177	0.00852775
MRPL13_4261	255.666	304.19	319.91	278.712	313.045	270.586	155.5	198.647	206.046	83.4709	159.575	168.735	226.174	290.352	25.7273	161.996	43.6883	0.000101292
MRPL14_11352	96.0145	58.793	47.4867	104.165	57.9257	84.4227	56.0646	46.1145	65.38	34.5397	59.6542	61.6532	64.3511	74.8013	23.2032	53.901	11.5337	0.0764107
MRPL15_4264	560.456	354.036	376.145	506.749	433.827	389.643	317.347	276.687	297.182	269.122	241.599	261.215	357.001	436.809	81.173	277.192	26.8309	0.0010211
MRPL19_4268	46.8908	28.1184	56.2342	40.8214	43.1362	69.2699	40.1973	30.1518	41.6054	25.9048	16.4049	25.9592	38.7245	47.4118	14.0701	30.0372	9.55626	0.0313278
MRPL3_28349	45.7743	28.1184	32.4909	45.0443	27.1142	34.635	47.602	37.2463	77.2672	50.3704	50.706	42.1837	43.2127	35.5295	8.13958	50.896	13.9199	0.0417464
MRPL36_20712	667.635	751.528	414.884	412.437	456.011	404.796	168.194	154.306	178.309	126.646	238.617	150.888	343.688	517.882	151.895	169.493	38.1318	0.000281208
MRPL37_12369	100.48	83.0771	126.215	85.8657	114.619	119.058	130.112	203.968	184.253	123.048	199.841	137.908	134.037	104.886	17.9293	163.188	36.8633	0.00588293
MRPL40_18891	16.7467	5.11243	12.4965	26.7451	12.3246	10.8234	23.2721	5.3209	11.8873	11.5132	13.4222	9.73471	13.2833	14.0415	7.26798	12.5251	5.95685	0.700948
MRPL53_4285	0	1.27811	1.24965	7.03817	1.23246	2.16468	0	5.3209	1.98121	2.15873	1.49135	3.2449	2.26335	2.16051	2.48713	2.36618	1.79209	0.872738
MRPS16_4290	85.9664	71.5741	56.2342	90.0886	46.8336	76.8463	46.5442	108.192	108.967	84.1905	132.731	92.4798	83.3872	71.2572	16.8791	95.5172	29.1967	0.108542
MRPS17_4291	367.311	144.426	243.682	294.196	224.308	264.092	165.02	122.381	136.704	84.9101	95.4467	113.572	188.004	256.336	74.1872	119.672	28.9357	0.00181751
MRPS2_4292	4.46579	1.27811	0	2.81527	0	1.08234	1.05782	3.54727	0	1.43915	1.49135	4.86736	1.83704	1.60692	1.74247	2.06716	1.79163	0.661554
MRPS23_4296	0	1.27811	3.74895	4.2229	3.69739	1.08234	1.05782	0	0	0	0	0	1.25729	2.33828	1.76397	0.176304	0.431855	0.015404
MRPS6_26422	593.95	715.741	447.375	471.558	451.081	506.536	70.8742	108.192	103.023	53.9683	134.222	95.7247	312.687	531.04	105.455	94.3339	28.4263	1.9228e-06
MRVI1_22320	2.23289	0	0	0	0	0	0	0	0	0	1.49135	0	0.310354	0.372149	0.911575	0.248559	0.608843	0.788045
MS4A1_14568	0	0	0	0	0	0	0	0	0	0	0	0	0	0	0	0	0	#DIV/0!
MS4A4A_10754	0	0	0	0	0	0	0	0	0	0	0	0	0	0	0	0	0	#DIV/0!
MS4A4A_28430	0	0	0	0	0	0	0	0	0	0	0	0	0	0	0	0	0	#DIV/0!
MS4A6A_25688	0	0	0	0	0	0	0	0	0	0	0	0	0	0	0	0	0	#DIV/0!
MS4A7_12103	0	0	0	0	0	0	0	0	0	0	0	0	0	0	0	0	0	#DIV/0!
MSH2_19521	64.7539	70.296	92.4741	66.1588	69.0179	72.5169	34.9082	14.1891	19.8121	27.3439	23.8617	34.0715	49.117	72.5363	10.1602	25.6977	8.1009	4.91429e-06
MSH6_4310	58.0553	53.6806	52.4853	68.9741	59.1582	56.2818	53.949	21.2836	37.643	36.6984	7.45677	12.9796	43.2205	58.1059	5.89457	28.3351	17.5161	0.00274903
MSI2_28267	79.2678	49.8462	96.223	111.203	56.6933	85.505	63.4694	63.8508	79.2484	76.9947	61.1455	53.5409	73.0824	79.7898	23.3232	66.375	9.8527	0.223485
MSL2_15027	4.46579	3.83433	4.9986	2.81527	4.92985	1.08234	2.11565	3.54727	3.96242	2.87831	0	8.11226	3.56184	3.6877	1.51244	3.43598	2.68393	0.845386
MSMO1_4315	465.558	356.592	352.401	485.634	447.384	430.772	2117.76	1459.7	1262.03	954.878	806.823	898.838	836.531	423.057	56.1843	1250.01	490.703	0.00214059
MSRA_4319	0	0	0	0	0	0	0	1.77363	0	0.719577	1.49135	1.62245	0.467251	0	0	0.934503	0.809973	0.0179721
MT_28200	0	0	0	0	0	0	0	0	0	0	0	0	0	0	0	0	0	#DIV/0!
MT1E_4328	342.749	180.213	206.192	133.725	183.637	200.233	52.8912	63.8508	53.4927	48.2116	61.1455	66.5205	132.739	207.792	70.8563	57.6854	7.18832	0.000423597
MT1F_24226	27.9112	5.11243	13.7461	9.85344	17.2545	21.6468	1.05782	0	0	0	0	0	8.04853	15.9208	8.20607	0.176304	0.431855	0.000850321
MT1G_26225	1341.97	497.184	583.587	848.804	525.029	656.982	449.575	553.374	651.818	521.693	726.29	611.664	663.997	742.259	319.595	585.736	98.4714	0.278294
MT1H_4330	1.11645	0	2.4993	0	0	1.08234	0	0	0	0	0	1.62245	0.526712	0.783015	0.998574	0.270409	0.662363	0.319371
MT1HL1_4331	0	0	0	0	0	0	0	0	0	0	0	0	0	0	0	0	0	#DIV/0!
MT1M_28215	884.226	305.468	478.616	710.856	527.494	600.7	65.585	62.0772	67.3612	104.339	76.0591	66.5205	329.108	584.56	199.19	73.6569	15.7286	9.34364e-05
MT1X_4333	18.9796	6.39054	11.2468	8.44581	3.69739	8.65874	8.46259	10.6418	3.96242	7.19577	5.96542	8.11226	8.47993	9.56982	5.25439	7.39004	2.28306	0.373295
MT2A_4334	533.662	172.545	291.168	253.374	241.563	364.749	255.993	402.615	435.866	413.757	520.483	384.521	355.858	309.51	126.617	402.206	85.9615	0.168722
MT3_20763	0	0	0	0	0	0	0	0	0	0	0	0	0	0	0	0	0	#DIV/0!
MTA1_4336	53.5895	80.5208	53.7349	73.197	101.062	71.4346	41.2551	51.4354	19.8121	52.5291	44.7406	38.9388	56.8542	72.2565	17.8388	41.4519	11.8981	0.00554822
MTERFD_28227	8.93158	3.83433	4.9986	2.81527	6.16231	9.74108	3.17347	5.3209	9.90605	7.19577	5.96542	1.62245	5.8056	6.08053	2.77174	5.53068	2.9319	0.74541
MTF1_16424	2.23289	3.83433	1.24965	1.40763	1.23246	1.08234	1.05782	3.54727	0	1.43915	0	3.2449	1.69404	1.83988	1.05927	1.54819	1.5441	0.710761
MTF2_4342	41.3085	63.9054	48.7363	42.229	51.7634	67.1052	19.0408	19.51	47.5491	25.1852	16.4049	22.7143	38.7877	52.508	10.8521	25.0674	11.43	0.00165089
MTFR1_4345	46.8908	38.3433	52.4853	36.5985	43.1362	37.882	53.949	63.8508	49.5303	37.418	41.7579	47.0511	45.7411	42.556	6.20972	48.9262	9.33463	0.194172
MTHFD1_4346	44.6579	47.29	46.237	60.5283	55.4608	56.2818	57.1225	72.719	43.5866	56.8466	58.1628	56.7858	54.6399	51.7426	6.51073	57.5372	9.23808	0.237709
MTHFD2_4349	14.5138	29.3965	28.7419	39.4138	20.9519	20.5645	0	0	0	0	0	0	12.7985	25.5971	8.77463	0	0	3.1212e-05
MTMR2_4353	4.46579	8.94676	3.74895	4.2229	0	6.49405	3.17347	3.54727	9.90605	5.03704	2.98271	3.2449	4.64749	4.64641	2.98373	4.64857	2.68053	0.998971
MTNR1A_13132	0	0	0	0	0	0	0	0	0	0	0	0	0	0	0	0	0	#DIV/0!
MTNR1B_15721	0	0	0	0	0	0	0	0	0	0	0	0	0	0	0	0	0	#DIV/0!
MTR_21332	3.34934	0	0	0	1.23246	1.08234	3.17347	1.77363	1.98121	2.15873	0	0	1.22927	0.944024	1.30854	1.51451	1.26804	0.460866
MUC1_4366	464.442	466.51	453.623	481.411	354.949	421.031	3.17347	1.77363	5.94363	7.91535	0	1.62245	221.866	440.328	46.4617	3.40476	2.97571	5.48043e-10
MUC2_28367	0	0	0	0	0	0	0	0	0	0	0	0	0	0	0	0	0	#DIV/0!
MUC20_24575	0	0	0	2.81527	1.23246	0	0	7.09454	0	0.719577	0	3.2449	1.2589	0.674622	1.15879	1.84317	2.86342	0.375945
MUC3A_13976	0	0	1.24965	0	2.46493	0	0	0	0	0	0	0	0.309548	0.619096	1.03323	0	0	0.172921
MVP_4379	82.6171	43.4557	77.4783	60.5283	57.9257	72.5169	23.2721	33.699	29.7182	30.9418	29.8271	40.5613	48.5451	65.7537	14.5146	31.3366	5.67038	0.000297156
MX1_4382	1.11645	0	1.24965	2.81527	0	1.08234	3.17347	10.6418	3.96242	4.31746	5.96542	3.2449	3.13077	1.04395	1.03598	5.21758	2.84383	0.00702927
MXRA5_12061	2.23289	5.11243	2.4993	1.40763	1.23246	2.16468	0	1.77363	0	0	0	0	1.36859	2.44157	1.39914	0.295606	0.724083	0.00753341
MYB_13607	0	0	0	1.40763	0	0	1.05782	0	0	0	0	0	0.205455	0.234606	0.574665	0.176304	0.431855	0.846505
MYB_27540	0	0	0	0	0	0	1.05782	0	1.98121	0	0	0	0.253253	0	0	0.506506	0.837245	0.169188
MYBL1_22509	33.4934	49.8462	47.4867	23.9298	50.531	34.635	24.3299	35.4727	27.7369	59.7249	37.2839	42.1837	38.8878	39.987	10.8928	37.7887	12.5563	0.752656
MYBL2_4391	13.3974	3.83433	9.9972	7.03817	1.23246	5.41171	7.40476	3.54727	7.92484	3.59788	2.98271	8.11226	6.20675	6.81854	4.37086	5.59495	2.45136	0.563089
MYC_4394	266.831	338.699	342.404	292.788	346.322	325.785	269.745	381.331	219.914	375.619	263.97	257.97	306.782	318.805	32.0524	294.758	67.1744	0.447088
MYCBP_4395	0	0	1.24965	0	0	0	0	0	0	0	0	1.62245	0.239342	0.208275	0.510167	0.270409	0.662363	0.859189
MYCBP2_4398	24.5618	37.0651	41.2384	42.229	62.8556	40.0467	50.7755	69.1717	51.5115	59.0053	44.7406	61.6532	48.7379	41.3328	12.3707	56.143	8.81564	0.0380776
MYH11_22129	0	0	0	0	0	0	0	0	0	0	0	0	0	0	0	0	0	#DIV/0!
MYL1_28425	0	0	0	0	0	0	0	0	0	0	0	1.62245	0.135204	0	0	0.270409	0.662363	0.340893
MYL12A_4405	2.23289	0	3.74895	2.81527	0	1.08234	2.11565	1.77363	0	2.15873	0	0	1.32729	1.64658	1.5408	1.008	1.11225	0.429632
MYL4_17683	0	0	0	0	0	0	0	0	0	0	0	0	0	0	0	0	0	#DIV/0!
MYL4_27544	1.11645	1.27811	1.24965	0	0	0	1.05782	0	0	0.719577	0	0	0.4518	0.607368	0.667573	0.296233	0.471223	0.372958
MYL9_4413	0	0	0	0	0	0	0	0	0	0	0	0	0	0	0	0	0	#DIV/0!
MYLK_4414	113.878	175.101	154.957	164.693	198.426	179.669	103.667	70.9454	59.4363	73.3968	55.1801	38.9388	115.691	164.454	28.8	66.9274	21.8415	6.00882e-05
MYO10_27545	318.187	540.64	339.905	275.896	423.967	362.585	1.05782	1.77363	0	3.59788	2.98271	1.62245	189.351	376.863	94.0729	1.83908	1.29962	1.9776e-06
MYO18A_4418	0	1.27811	2.4993	7.03817	2.46493	0	2.11565	0	1.98121	2.87831	0	3.2449	1.95838	2.21342	2.61138	1.70334	1.40049	0.682206
MZB1_11368	0	0	0	0	0	0	0	0	0	0	0	0	0	0	0	0	0	#DIV/0!
NAA20_24782	11.1645	15.3373	9.9972	5.63054	18.4869	10.8234	8.46259	7.09454	13.8685	2.15873	0	12.9796	9.66698	11.9066	4.46832	7.42732	5.59325	0.156369
NAA50_4434	1.11645	10.2249	2.4993	7.03817	3.69739	5.41171	4.23129	1.77363	1.98121	4.31746	0	3.2449	3.7947	4.99798	3.30621	2.59142	1.66445	0.142348
NAIP_20391	3.34934	6.39054	11.2468	8.44581	4.92985	5.41171	4.23129	12.4154	0	3.59788	0	4.86736	5.40717	6.62902	2.8216	4.18533	4.55151	0.289802
NAMPT_10869	785.979	1054.44	842.264	937.485	951.461	846.392	5266.9	2795.25	2971.82	4991.7	2089.39	2488.84	2168.49	903.003	97.0143	3433.98	1349.73	0.00100847
NAMPT_28431	246.735	371.93	263.676	299.826	300.721	266.256	2172.77	1394.08	1456.19	1595.3	897.795	1194.12	871.617	291.524	44.8076	1451.71	428.266	6.08032e-05
NARFL_4450	14.5138	8.94676	9.9972	15.484	9.8597	6.49405	10.5782	10.6418	15.8497	10.0741	11.9308	6.48981	10.905	10.8826	3.4408	10.9274	3.02852	0.981362
NAT1_25741	20.096	25.5622	22.4937	22.5222	18.4869	24.8939	20.0986	15.9627	27.7369	10.7937	5.96542	17.847	19.3716	22.3425	2.71451	16.4007	7.54722	0.0996477
NAT1_27553	46.8908	37.0651	51.2356	33.7832	40.6713	56.2818	21.1565	46.1145	17.8309	23.746	40.2666	11.3572	35.5333	44.3213	8.65436	26.7453	13.5239	0.0230377
NAT2_28429	0	0	0	0	0	0	4.23129	0	1.98121	0	0	0	0.517709	0	0	1.03542	1.75479	0.178966
NAT2_4457	2.23289	0	0	0	1.23246	2.16468	47.602	47.8881	33.6806	16.5503	31.3184	22.7143	17.1153	0.93834	1.08699	33.2923	12.7596	0.000102974
NCAPD2_4474	21.2125	24.2841	33.7405	21.1145	41.9037	31.3879	28.5612	53.209	41.6054	61.164	44.7406	48.6736	37.6331	28.9405	8.24289	46.3256	11.0764	0.011556
NCAPG_4478	64.7539	103.527	49.986	52.0825	65.3205	34.635	81.4524	62.0772	69.3424	164.064	90.9726	51.9185	74.1776	61.7174	23.3844	86.6378	40.3688	0.219999
NCAPG2_4481	0	1.27811	1.24965	0	0	1.08234	1.05782	1.77363	0	0.719577	0	1.62245	0.731966	0.601683	0.662497	0.862248	0.768646	0.543467
NCAPH_4484	10.048	6.39054	7.4979	9.85344	14.7896	14.0705	10.5782	24.8309	19.8121	20.1482	19.3876	24.3368	15.1453	10.4417	3.3956	19.849	5.1227	0.0037879
NCBP2_23556	1.11645	0	0	0	0	0	0	0	0	1.43915	1.49135	0	0.337246	0.186075	0.455788	0.488418	0.756834	0.421469
NCEH1_22738	58.0553	95.8581	56.2342	85.8657	102.294	58.4465	13.7517	15.9627	9.90605	19.4286	22.3703	17.847	46.335	76.1257	20.9943	16.5444	4.38547	4.71319e-05
NCF2_12973	87.0829	146.982	71.23	64.7512	81.3425	64.9405	51.8333	46.1145	51.5115	64.0423	119.308	68.143	76.4402	86.0549	31.1605	66.8255	27.0265	0.28009
NCF4_13488	0	0	0	0	0	0	1.05782	0	0	0	0	0	0.0881519	0	0	0.176304	0.431855	0.340893
NCK1_4491	54.7059	52.4024	78.7279	59.1207	50.531	63.8582	60.2959	49.6618	57.4551	51.09	34.3012	43.8062	54.663	59.891	10.409	49.435	9.44234	0.0983846
NCK2_4492	10.048	5.11243	12.4965	8.44581	13.5571	10.8234	4.23129	3.54727	1.98121	4.31746	1.49135	4.86736	6.74327	10.0805	3.02756	3.40599	1.36845	0.000604122
NCKAP1L_26591	0	0	0	0	0	0	0	0	0	0	0	1.62245	0.135204	0	0	0.270409	0.662363	0.340893
NCOA3_4501	18.9796	8.94676	24.993	14.0763	22.1843	18.3998	13.7517	12.4154	9.90605	12.9524	7.45677	9.73471	14.4831	17.93	5.74207	11.0362	2.39714	0.0217906
ND6_4508	6636.16	10727.2	4092.6	6183.74	5255.22	3341.19	4855.41	4927.16	3546.37	5319.83	6469.5	3553.17	5408.96	6039.35	2609.11	4778.57	1113.56	0.301854
NDC80_16173	0	0	0	0	0	0	0	0	0	0	0	1.62245	0.135204	0	0	0.270409	0.662363	0.340893
NDRG1_21187	45.7743	44.7338	52.4853	35.1909	35.7414	57.3641	51.8333	83.3608	73.3048	32.381	83.5158	71.3879	55.5895	45.215	8.84574	65.9639	20.1073	0.0432367
NDUFA1_4514	1566.38	757.918	989.723	1150.04	937.904	1099.66	788.078	1030.48	982.681	470.603	1075.27	955.624	983.696	1083.6	273.442	883.789	224.947	0.196972
NDUFA13_4515	118.343	67.7397	122.466	137.948	122.014	142.869	92.0306	115.286	103.023	69.799	123.782	144.398	113.308	118.563	26.7461	108.053	25.9465	0.505365
NDUFA4_14125	68.1033	37.0651	78.7279	57.713	40.6713	66.0229	88.8571	244.762	182.271	82.7513	181.945	163.868	107.73	58.0506	16.3384	157.409	61.912	0.00348066
NDUFB3_18124	346.099	182.77	226.187	291.38	234.168	364.749	361.776	478.881	489.359	344.677	550.31	501.338	364.308	274.225	72.0155	454.39	82.2699	0.00237549
NDUFV2_4530	98.2474	106.083	147.459	73.197	110.922	123.387	130.112	255.403	223.877	136.72	207.298	246.613	154.943	109.882	24.8639	200.004	54.3219	0.0041419
NDUFV3_18809	25.6783	34.5089	21.244	32.3756	27.1142	19.4822	12.6939	24.8309	11.8873	23.746	31.3184	19.4694	23.6958	26.7339	5.93742	20.6577	7.51478	0.151224
NDUFV3_27573	209.892	99.6925	228.686	142.171	147.896	214.304	129.054	191.552	170.384	125.926	198.35	146.021	166.994	173.773	51.2231	160.215	31.2664	0.592126
NEFH_18808	0	0	0	0	0	0	0	0	0	0	0	0	0	0	0	0	0	#DIV/0!
NEFL_4536	14.5138	6.39054	7.4979	11.2611	8.62724	14.0705	0	0	0	0	0	0	5.19675	10.3935	3.42863	0	0	2.24814e-05
NEIL3_28372	3.34934	1.27811	4.9986	0	1.23246	2.16468	5.28912	7.09454	9.90605	10.7937	14.9135	6.48981	5.62583	2.17053	1.77624	9.08112	3.54037	0.00162785
NEK2_20563	17.8632	37.0651	7.4979	12.6687	18.4869	24.8939	44.4286	26.6045	39.6242	125.926	56.6715	48.6736	38.367	19.746	10.312	56.988	35.2252	0.0322416
NENF_4541	46.8908	25.5622	39.9888	50.6749	35.7414	35.7173	82.5102	92.229	118.873	62.6032	110.36	95.7247	66.4063	39.0959	8.96057	93.7166	20.0485	0.000116826
NET1_27578	63.6375	102.249	106.22	83.0505	88.7373	107.152	55.0068	63.8508	57.4551	46.0529	38.7752	21.0919	69.4399	91.841	16.9225	47.0388	15.4734	0.000739107
NET1_28245	2.23289	1.27811	2.4993	1.40763	1.23246	4.32937	4.23129	5.3209	0	4.31746	1.49135	1.62245	2.49694	2.16329	1.1858	2.83058	2.08037	0.510375
NEUROD1_21767	0	0	0	0	0	0	0	0	0	0	0	0	0	0	0	0	0	#DIV/0!
NFATC3_4560	40.1921	65.1835	42.4881	26.7451	49.2985	40.0467	29.619	51.4354	27.7369	49.6508	28.3357	34.0715	40.4003	43.9923	12.704	36.8082	10.8824	0.317563
NFATC4_4563	1.11645	1.27811	0	1.40763	0	0	0	0	0	0	0	0	0.316849	0.633698	0.700287	0	0	0.0509897
NFE2L2_4564	731.273	929.185	817.271	734.785	947.764	858.297	331.099	301.518	267.463	375.619	284.849	249.858	569.082	836.429	92.9877	301.734	45.7648	1.79307e-07
NFIL3_4565	75.9184	58.793	56.2342	46.452	57.9257	50.8701	40.1973	15.9627	37.643	41.0159	26.8444	30.8266	44.8903	57.6989	10.0844	32.0816	9.64818	0.00115004
NFKB1_4566	75.9184	130.367	89.9748	98.5344	107.224	102.823	64.5272	65.6245	77.2672	64.7619	52.1974	37.3164	80.5447	100.807	18.2263	60.2824	13.7689	0.00145356
NFKB2_4567	16.7467	8.94676	13.7461	15.484	8.62724	5.41171	22.2143	15.9627	17.8309	12.9524	5.96542	11.3572	12.9371	11.4938	4.47848	14.3805	5.6173	0.348203
NFKBIA_4568	15.6303	5.11243	4.9986	22.5222	8.62724	14.0705	26.4456	35.4727	23.7745	18.709	25.353	16.2245	18.0784	11.8269	6.86783	24.3299	6.74218	0.00978262
NFKBIB_4570	31.2605	49.8462	19.9944	19.7069	18.4869	24.8939	11.6361	15.9627	13.8685	10.7937	10.4395	12.9796	19.9891	27.3648	11.9873	12.6133	2.09379	0.0140612
NFKBIE_4571	18.9796	8.94676	17.4951	30.968	16.022	12.9881	13.7517	23.0572	7.92484	10.7937	10.4395	14.6021	15.4974	17.5666	7.47326	13.4282	5.29833	0.294395
NFKBIZ_27582	600.649	1602.75	823.519	674.257	928.044	710.017	102.609	152.533	71.3236	169.82	83.5158	85.99	500.419	889.872	367.842	110.965	40.5222	0.000427944
NFYB_16601	10.048	6.39054	8.74755	8.44581	4.92985	7.5764	13.7517	14.1891	31.6994	25.1852	11.9308	14.6021	13.1247	7.6897	1.82043	18.5597	7.97962	0.00867392
NGB_28327	0	0	0	0	0	0	0	3.54727	0	0	0	0	0.295606	0	0	0.591211	1.44817	0.340893
NGFRAP1_24191	1301.78	866.558	654.817	822.059	958.856	545.501	775.384	471.787	651.818	418.794	404.157	660.338	710.987	858.261	263.596	563.713	152.849	0.0394228
NGRN_4584	839.568	1446.82	778.532	755.9	1053.76	791.192	247.531	242.988	215.952	210.836	338.537	261.215	598.569	944.294	269.032	252.843	46.1833	0.00010082
NHP2_10492	128.391	70.296	63.7321	97.1268	59.1582	74.6816	48.6599	72.719	57.4551	38.1376	44.7406	69.7654	68.7386	82.231	26.1789	55.2463	13.91	0.0498689
NID2_20114	1.11645	0	0	0	0	1.08234	0	0	0	0	0	0	0.183232	0.366465	0.567827	0	0	0.144993
NIPSNAP1_4593	0	0	1.24965	0	0	0	1.05782	1.77363	0	0	1.49135	0	0.464372	0.208275	0.510167	0.720469	0.821518	0.223632
NIPSNAP3A_24427	7.81513	5.11243	4.9986	8.44581	6.16231	5.41171	20.0986	10.6418	17.8309	10.0741	1.49135	9.73471	8.98479	6.32433	1.47027	11.6452	6.63248	0.0840128
NISCH_4595	11.1645	11.503	14.9958	14.0763	12.3246	6.49405	10.5782	8.86817	15.8497	7.19577	8.94813	12.9796	11.2482	11.7597	2.97676	10.7366	3.17575	0.57751
NISCH_4596	35.7263	49.8462	22.4937	36.5985	27.1142	28.1409	9.52041	10.6418	15.8497	7.91535	14.9135	6.48981	22.1042	33.32	9.71802	10.8884	3.76656	0.00036183
NISCH_4597	20.096	34.5089	49.986	29.5603	48.066	35.7173	9.52041	14.1891	9.90605	14.3915	14.9135	11.3572	24.351	36.3224	11.2897	12.3796	2.41171	0.000477652
NIT1_4598	165.234	85.6333	99.972	104.165	96.1321	122.305	151.269	145.438	112.929	84.1905	96.938	94.1022	113.192	112.24	28.6104	114.144	28.121	0.909741
NKG7_23420	0	0	0	0	0	0	0	0	0	0	0	0	0	0	0	0	0	#DIV/0!
NLRC5_25496	18.9796	35.787	22.4937	16.8916	24.6493	23.8115	11.6361	7.09454	13.8685	12.9524	17.8963	16.2245	18.5237	23.7688	6.58898	13.2787	3.77879	0.00696845
NLRX1_18112	4.46579	3.83433	2.4993	5.63054	0	2.16468	0	5.3209	0	1.43915	0	1.62245	2.2481	3.09911	1.98262	1.39708	2.06419	0.175884
NME1_27589	2470.7	1993.85	2409.33	1858.08	2792.76	2196.07	1114.95	1301.85	1170.9	1170.03	1506.27	1374.22	1779.92	2286.8	341.374	1273.03	149.332	5.60769e-05
NME1_4611	216.591	204.497	222.438	206.922	197.194	216.468	142.806	193.326	208.027	164.783	289.323	227.143	207.46	210.685	9.39046	204.235	51.4355	0.768701
NME2_28197	223.289	172.545	218.689	195.661	214.448	178.586	134.344	175.59	172.365	142.476	199.841	162.245	182.507	200.537	21.5864	164.477	23.8051	0.0205258
NMT1_4614	7.81513	3.83433	11.2468	12.6687	17.2545	28.1409	8.46259	24.8309	5.94363	8.63492	5.96542	12.9796	12.3148	13.4934	8.48484	11.1362	7.18396	0.614813
NNMT_16600	146.255	122.698	111.219	164.693	117.084	148.281	153.384	145.438	146.61	95.7037	146.153	126.551	135.339	135.038	21.0836	135.64	21.5371	0.961966
NNT_4618	445.462	566.202	412.384	506.749	529.959	413.455	288.786	168.495	182.271	302.222	135.713	157.378	342.423	479.035	64.5439	205.811	71.2545	3.89382e-05
NOC3L_4620	51.3566	84.3552	78.7279	56.3054	50.531	71.4346	41.2551	17.7363	19.8121	51.09	34.3012	22.7143	48.3016	65.4518	14.6584	31.1515	13.3363	0.00171742
NOD2_14820	0	0	0	0	0	0	0	0	0	0.719577	0	0	0.0599647	0	0	0.119929	0.293766	0.340893
NOL11_20572	43.5414	47.29	47.4867	54.8978	51.7634	57.3641	29.619	24.8309	27.7369	34.5397	28.3357	35.6939	40.2583	50.3906	5.21127	30.126	4.18785	2.24976e-05
NOL3_4625	37.9592	56.2368	24.993	45.0443	38.2063	22.7292	22.2143	26.6045	37.643	28.7831	28.3357	32.449	33.4332	37.5281	12.5163	29.3383	5.25706	0.170269
NOLC1_4626	161.885	265.847	208.692	177.362	273.607	239.198	98.3776	125.928	95.0981	102.18	85.0072	63.2756	158.038	221.098	46.1739	94.9777	20.6194	0.000114308
NOP56_4635	715.643	1450.65	698.554	617.952	962.553	634.253	398.799	367.142	425.96	446.138	463.811	446.174	635.636	846.601	320.863	424.671	35.8768	0.00947399
NOP58_19568	98.2474	144.426	126.215	98.5344	123.246	94.1638	96.2619	56.7563	69.3424	136	77.5504	55.1634	97.9923	114.139	20.2046	81.8457	30.5179	0.0559928
NOS1_19006	89.3158	155.929	122.466	101.35	151.593	86.5874	0	0	0	0.719577	0	0	58.9967	117.873	30.5736	0.119929	0.293766	2.705e-06
NOS2_22429	0	0	0	0	0	0	0	0	0	0	0	0	0	0	0	0	0	#DIV/0!
NOS3_28337	0	0	0	0	0	0	0	0	0	0	0	0	0	0	0	0	0	#DIV/0!
NOSIP_4639	109.412	86.9114	74.979	66.1588	70.2504	64.9405	43.3708	51.4354	37.643	41.0159	70.0937	37.3164	62.7939	78.7753	16.985	46.8125	12.5147	0.00403483
NOTCH1_4642	1.11645	6.39054	3.74895	0	0	4.32937	3.17347	5.3209	1.98121	2.87831	4.47406	9.73471	3.59566	2.59755	2.62297	4.59378	2.78416	0.230008
NOTCH2_18421	18.9796	31.9527	33.7405	35.1909	29.5791	23.8115	27.5034	23.0572	19.8121	28.7831	16.4049	29.2041	26.5016	28.8757	6.27837	24.1275	5.25833	0.185965
NPC1_4646	204.31	270.959	271.174	216.776	399.318	336.608	86.7415	94.0026	85.1921	108.656	43.2493	71.3879	182.365	283.191	73.846	81.5382	22.3617	7.81455e-05
NPDC1_4650	65.8704	121.42	98.7223	61.9359	99.8295	82.258	0	0	0	0	0	0	44.1697	88.3394	22.6855	0	0	2.4467e-06
NPEPL1_4651	12.2809	23.006	13.7461	8.44581	17.2545	10.8234	4.23129	5.3209	7.92484	2.15873	2.98271	6.48981	9.55542	14.2595	5.20104	4.85138	2.16693	0.002179
NPRL2_4660	56.9388	43.4557	94.9734	49.2672	55.4608	69.2699	43.3708	51.4354	31.6994	35.9788	38.7752	29.2041	49.9858	61.561	18.5112	38.4106	8.1252	0.0186328
NQO1_26473	732.389	686.344	704.803	489.857	682.784	818.251	27.5034	21.2836	19.8121	45.3333	62.6369	35.6939	360.558	685.738	108.146	35.3772	16.4025	4.64059e-08
NQO1_4668	96.0145	38.3433	67.4811	123.872	57.9257	85.505	5.28912	1.77363	5.94363	3.59788	7.45677	8.11226	41.7762	78.1902	30.2362	5.36222	2.37841	0.000154817
NR0B1_20873	0	0	0	0	0	0	0	0	0	0	0	0	0	0	0	0	0	#DIV/0!
NR1D1_16735	0	0	0	0	0	2.16468	0	0	1.98121	1.43915	0	0	0.465421	0.360781	0.883729	0.570061	0.899616	0.692935
NR1H2_4670	84.85	106.083	122.466	102.757	139.268	124.469	79.3367	129.475	91.1357	71.9577	117.817	79.5001	104.093	113.316	19.2653	94.8704	23.4116	0.167025
NR1H3_26446	8.93158	1.27811	6.24825	11.2611	2.46493	10.8234	26.4456	23.0572	41.6054	17.2698	28.3357	32.449	17.5142	6.83456	4.24769	28.1938	8.32793	0.000228814
NR1H4_25084	34.6099	56.2368	53.7349	59.1207	36.9739	54.1171	60.2959	83.3608	71.3236	92.8254	74.5677	43.8062	60.0811	49.1322	10.5357	71.0299	17.2977	0.0243829
NR1I2_12051	0	0	0	0	0	0	45.4864	44.3409	39.6242	21.5873	38.7752	40.5613	19.1979	0	0	38.3959	8.65434	7.37856e-07
NR1I2_4673	0	0	0	0	0	0	12.6939	10.6418	13.8685	20.1482	13.4222	12.9796	6.97951	0	0	13.959	3.23003	9.4108e-07
NR1I3_16711	0	0	0	0	0	0	48.6599	49.6618	21.7933	9.3545	20.879	17.847	14.0163	0	0	28.0326	16.9471	0.00231707
NR2F1_20784	0	0	0	0	0	0	23.2721	31.9254	27.7369	17.9894	19.3876	4.86736	10.4316	0	0	20.8631	9.39922	0.000286033
NR2F2_16181	61.4046	48.5681	48.7363	40.8214	51.7634	53.0348	3.17347	1.77363	0	3.59788	2.98271	0	26.3214	50.7214	6.74025	1.92128	1.60686	9.05998e-09
NR2F2_27597	430.949	1156.69	508.608	453.258	492.985	456.748	41.2551	60.3036	59.4363	30.9418	47.7233	47.0511	315.496	583.206	282.364	47.7852	11.1296	0.000920393
NR2F6_4684	2.23289	6.39054	2.4993	5.63054	6.16231	11.9058	8.46259	14.1891	13.8685	4.31746	4.47406	11.3572	7.62418	5.80356	3.50451	9.4448	4.42033	0.144928
NR3C1_4689	27.9112	35.787	53.7349	14.0763	24.6493	43.2937	43.3708	39.0199	29.7182	46.0529	37.2839	21.0919	34.6658	33.2421	14.1213	36.0896	9.25011	0.688196
NR4A2_28266	1.11645	2.55622	3.74895	4.2229	0	1.08234	3.17347	3.54727	0	0	0	0	1.62063	2.12114	1.66398	1.12012	1.73931	0.332377
NR4A3_11854	0	2.55622	0	1.40763	0	0	0	0	1.98121	0.719577	0	0	0.555387	0.660642	1.086	0.450131	0.803402	0.710661
NR5A1_22265	0	0	0	0	0	0	0	0	0	0	0	0	0	0	0	0	0	#DIV/0!
NRAS_4703	100.48	135.479	108.72	126.687	162.685	101.74	89.915	31.9254	43.5866	45.3333	26.8444	45.4287	84.9021	122.632	24.1101	47.1722	22.3245	0.000219845
NRCAM_13710	101.597	190.438	147.459	95.7192	144.198	172.092	44.4286	39.0199	53.4927	108.656	55.1801	48.6736	100.08	141.917	37.5786	58.2418	25.3983	0.00111023
NRIP1_4719	20.096	35.787	43.7377	32.3756	38.2063	42.2114	26.4456	28.3781	27.7369	40.2963	29.8271	34.0715	33.2641	35.4024	8.57083	31.1259	5.20385	0.32076
NRP1_4724	89.3158	121.42	121.216	101.35	141.733	143.952	140.69	138.343	184.253	207.958	126.765	124.929	136.827	119.831	21.6272	153.823	34.1632	0.0664695
NSA2_26002	471.141	509.965	597.333	353.316	571.863	610.441	107.898	163.174	164.44	118.73	190.893	111.949	330.929	519.01	97.0723	142.848	34.4838	4.37522e-06
NSA2_27611	168.584	131.645	177.45	133.725	160.22	185.081	135.401	188.005	138.685	128.085	149.135	171.98	155.666	159.451	22.3599	151.882	23.36	0.579075
NSDHL_4728	1.11645	0	0	2.81527	0	0	1.05782	0	0	2.87831	1.49135	1.62245	0.915138	0.655286	1.14855	1.17499	1.0933	0.440752
NSG1_14124	0	0	0	0	0	0	0	1.77363	0	0	0	0	0.147803	0	0	0.295606	0.724083	0.340893
NT5DC2_4737	0	0	1.24965	0	1.23246	2.16468	0	0	0	0	0	0	0.387233	0.774466	0.91298	0	0	0.0644284
NT5E_4738	10.048	12.7811	16.2454	19.7069	22.1843	14.0705	15.8673	5.3209	5.94363	6.47619	1.49135	11.3572	11.7911	15.8394	4.5034	7.74277	5.0766	0.0152355
NTRK1_16966	0	0	0	0	0	0	0	0	0	0	0	0	0	0	0	0	0	#DIV/0!
NUCB2_4744	16.7467	2.55622	7.4979	9.85344	9.8597	7.5764	42.3129	31.9254	17.8309	41.7355	20.879	21.0919	19.1555	9.01506	4.63212	29.2959	10.9608	0.00190336
NUDCD3_4752	16.7467	21.7278	11.2468	11.2611	7.39478	10.8234	10.5782	17.7363	9.90605	12.9524	20.879	24.3368	14.6325	13.2001	5.14249	16.0648	5.86712	0.389581
NUDT21_4757	82.6171	127.811	93.7237	73.197	101.062	104.987	96.2619	101.097	91.1357	96.4233	101.412	95.7247	97.1211	97.233	19.0445	97.0091	3.82483	0.978037
NUDT5_4760	6.69868	6.39054	6.24825	7.03817	7.39478	3.24703	6.34694	0	13.8685	4.31746	1.49135	6.48981	5.79429	6.16958	1.4921	5.41901	4.88685	0.726467
NUDT9_4763	320.42	429.444	337.405	420.883	431.362	332.279	170.31	102.871	99.0605	144.635	101.412	107.082	249.764	378.632	53.6364	120.895	29.5885	1.20473e-06
NUF2_28336	0	0	1.24965	0	0	0	3.17347	1.77363	13.8685	9.3545	4.47406	9.73471	3.63571	0.208275	0.510167	7.06314	4.65858	0.00498777
NUP107_4770	1.11645	1.27811	2.4993	0	2.46493	1.08234	1.05782	0	0	0	4.47406	0	1.16442	1.40685	0.948516	0.921981	1.79086	0.57082
NUP133_4773	50.2401	61.3492	92.4741	52.0825	73.9478	90.9168	28.5612	46.1145	39.6242	29.5027	31.3184	34.0715	52.5169	70.1684	18.678	34.8654	6.7956	0.00144192
NUP37_4777	1.11645	1.27811	1.24965	2.81527	3.69739	2.16468	2.11565	1.77363	1.98121	0.719577	1.49135	0	1.70025	2.05359	1.0412	1.3469	0.825102	0.221779
NUP50_4778	79.2678	118.864	104.971	66.1588	117.084	87.6697	71.932	67.3981	75.286	90.6667	38.7752	47.0511	80.427	95.6692	21.3868	65.1848	19.1211	0.0263622
NUP62_27614	17.8632	15.3373	18.7447	14.0763	12.3246	16.2351	14.8095	44.3409	31.6994	27.3439	38.7752	38.9388	24.2074	15.7636	2.38213	32.6513	10.5932	0.00343015
NUP85_4781	34.6099	24.2841	21.244	33.7832	45.6011	44.376	21.1565	23.0572	19.8121	22.3069	16.4049	8.11226	26.229	33.9831	9.99779	18.475	5.5916	0.0077983
NUP88_4782	75.9184	71.5741	44.9874	85.8657	73.9478	69.2699	44.4286	21.2836	13.8685	35.2593	16.4049	17.847	47.5546	70.2605	13.6423	24.8486	12.2094	0.000119452
NUP93_4783	1.11645	1.27811	2.4993	1.40763	1.23246	1.08234	1.05782	0	0	1.43915	0	1.62245	1.06131	1.43605	0.533846	0.686571	0.77385	0.0793843
NUS1_4786	641.957	1786.8	784.78	651.735	1384.06	752.228	187.235	109.965	124.816	118.73	122.291	116.817	565.117	1000.26	474.076	129.976	28.5107	0.00116355
NUSAP1_4789	119.46	177.657	106.22	76.0123	105.992	86.5874	161.847	212.836	188.215	264.804	259.496	227.143	165.522	111.988	35.7125	219.057	40.1408	0.000640667
NVL_28383	8.93158	5.11243	18.7447	5.63054	7.39478	4.32937	1.05782	5.3209	0	4.31746	1.49135	3.2449	5.46466	8.35724	5.35432	2.57207	2.0558	0.0330633
OAS1_25326	11.1645	12.7811	31.2412	19.7069	30.8116	11.9058	15.8673	12.4154	7.92484	8.63492	7.45677	8.11226	14.8352	19.6018	9.36041	10.0686	3.35956	0.0407752
OAS1_27617	0	0	0	0	1.23246	3.24703	0	1.77363	0	0	0	3.2449	0.791502	0.746582	1.32044	0.836423	1.37678	0.910443
OAS2_14368	0	0	0	0	0	0	0	14.1891	9.90605	10.0741	5.96542	0	3.34455	0	0	6.6891	5.79773	0.0179721
OAZ1_19069	3540.25	2287.81	2969.17	2850.46	3039.25	2967.78	1405.85	2005.98	1816.77	1396.7	2420.47	1792.81	2374.44	2942.46	401.275	1806.43	386.135	0.000539819
OIP5_19896	5.58224	7.66865	6.24825	5.63054	3.69739	4.32937	24.3299	19.51	11.8873	23.0265	13.4222	29.2041	12.878	5.52607	1.4073	20.23	6.65779	0.000351133
OLFML2B_23568	0	0	1.24965	0	1.23246	0	0	0	0	0	1.49135	0	0.331122	0.413685	0.640902	0.248559	0.608843	0.657052
OLR1_13618	0	0	0	1.40763	0	0	0	0	0	0	0	0	0.117303	0.234606	0.574665	0	0	0.340893
ONECUT1_15460	0	0	0	0	0	0	12.6939	24.8309	21.7933	15.8307	16.4049	16.2245	8.98152	0	0	17.963	4.46317	1.81104e-06
ONECUT1_4810	0	0	0	0	0	2.16468	8.46259	5.3209	13.8685	4.31746	2.98271	3.2449	3.36348	0.360781	0.883729	6.36617	4.17515	0.00625868
OPHN1_28310	3.34934	0	2.4993	5.63054	0	1.08234	0	0	0	0.719577	2.98271	1.62245	1.49052	2.09359	2.19273	0.887456	1.21006	0.265439
OPN3_4813	2.23289	2.55622	8.74755	4.2229	0	7.5764	1.05782	3.54727	0	2.15873	7.45677	3.2449	3.56679	4.22266	3.35527	2.91092	2.5944	0.466183
ORC1_4828	0	0	3.74895	1.40763	1.23246	0	1.05782	1.77363	0	1.43915	2.98271	4.86736	1.54248	1.06484	1.4664	2.02011	1.69932	0.321732
ORC4_28406	3.34934	3.83433	8.74755	1.40763	3.69739	7.5764	2.11565	1.77363	0	2.87831	0	3.2449	3.21876	4.76877	2.79451	1.66875	1.39481	0.0353738
ORC6_4832	1.11645	5.11243	2.4993	5.63054	2.46493	2.16468	2.11565	1.77363	1.98121	2.87831	0	0	2.31143	3.16472	1.78896	1.45813	1.18951	0.0803018
ORM1_4833	0	0	0	0	0	0	8724.93	3639.5	3968.37	1662.94	1585.31	2709.49	1857.54	0	0	3715.09	2642.98	0.00629853
ORM2_4836	0	0	0	0	0	1.08234	1338.15	1147.54	956.925	346.836	689.006	626.266	425.484	0.18039	0.441864	850.787	365.348	0.000197515
ORMDL2_4840	161.885	135.479	137.461	159.063	136.803	148.281	105.782	168.495	146.61	82.0318	149.135	146.021	139.754	146.495	11.7886	133.013	32.2911	0.359333
ORMDL3_10971	59.1717	47.29	58.7335	73.197	50.531	67.1052	121.65	134.796	110.948	86.3492	129.748	100.592	86.6759	59.3381	9.75206	114.014	18.3992	7.5237e-05
OSCAR_19748	0	0	0	0	0	0	0	0	0	0	0	0	0	0	0	0	0	#DIV/0!
OSGIN1_21718	1.11645	0	0	0	0	0	0	0	0	0	1.49135	0	0.217317	0.186075	0.455788	0.248559	0.608843	0.844543
OSGIN1_4849	3.34934	2.55622	1.24965	5.63054	0	1.08234	32.7925	35.4727	17.8309	22.3069	25.353	21.0919	14.0597	2.31135	2.00671	25.808	6.93586	1.21524e-05
OST4_4852	3150.61	1693.49	2235.62	2704.07	2028.63	2136.54	1040.9	964.857	978.718	622.434	847.089	876.124	1606.59	2324.83	520.666	888.353	148.225	6.89813e-05
OSTC_4855	132.857	93.3019	102.471	106.98	85.0399	84.4227	76.1633	74.4926	91.1357	56.127	89.4813	68.143	88.3847	100.846	18.1188	75.9238	13.1891	0.0214153
OTUD7B_20169	0	0	0	0	0	0	0	0	0	0	0	0	0	0	0	0	0	#DIV/0!
OXA1L_4873	5.58224	7.66865	6.24825	2.81527	4.92985	5.41171	10.5782	19.51	13.8685	10.7937	20.879	14.6021	10.2406	5.44266	1.59941	15.0386	4.32614	0.000466651
OXCT1_4876	12.2809	14.0592	7.4979	25.3374	4.92985	18.3998	1.05782	0	0	0	0	0	6.96358	13.7509	7.41656	0.176304	0.431855	0.00118685
OXSR1_4880	15.6303	19.1716	17.4951	21.1145	18.4869	15.1528	13.7517	14.1891	5.94363	13.672	10.4395	14.6021	14.9708	17.8419	2.2422	12.0997	3.36101	0.0059081
P2RY10_14651	0	0	0	0	0	0	0	0	0	0	0	0	0	0	0	0	0	#DIV/0!
P2RY13_20532	0	0	0	0	0	0	0	0	0	0	0	0	0	0	0	0	0	#DIV/0!
P2RY14_4885	0	0	0	0	0	0	0	0	0	0	0	0	0	0	0	0	0	#DIV/0!
P4HA2_4889	24.5618	21.7278	29.9916	40.8214	34.509	17.3175	44.4286	37.2463	37.643	39.5767	35.7925	29.2041	32.735	28.1549	8.67012	37.3152	4.97865	0.0486487
P4HB_4890	2.23289	1.27811	1.24965	8.44581	0	2.16468	13.7517	12.4154	9.90605	8.63492	8.94813	22.7143	7.64514	2.56186	2.99399	12.7284	5.28917	0.0021536
P4HTM_4891	43.5414	28.1184	32.4909	46.452	40.6713	22.7292	1.05782	3.54727	3.96242	3.59788	4.47406	4.86736	19.6258	35.6672	9.35757	3.58447	1.33907	8.39608e-06
PACSIN3_4896	0	2.55622	0	4.2229	0	1.08234	0	1.77363	1.98121	1.43915	0	0	1.08796	1.31024	1.74575	0.865666	0.963936	0.596983
PADI4_23775	0	0	0	0	0	0	0	0	0	0	0	0	0	0	0	0	0	#DIV/0!
PAF1_4900	2.23289	11.503	4.9986	9.85344	2.46493	1.08234	2.11565	3.54727	5.94363	5.75661	1.49135	1.62245	4.38435	5.35586	4.34779	3.41283	2.02468	0.344428
PAFAH1B1_4903	71.4526	112.474	81.2272	63.3436	83.8075	76.8463	77.2211	83.3608	79.2484	72.6773	82.0245	81.1226	80.4005	81.5251	16.8346	79.2758	3.88372	0.756356
PAFAH1B3_28382	492.353	481.847	281.171	373.023	313.045	311.715	75.1054	90.4553	99.0605	62.6032	172.997	111.949	238.777	375.526	91.4741	102.028	38.8765	5.1035e-05
PAFAH1B3_4904	21.2125	7.66865	9.9972	12.6687	7.39478	15.1528	1.05782	0	3.96242	1.43915	1.49135	3.2449	7.10752	12.3491	5.26319	1.86594	1.46656	0.000841797
PAH_24604	0	0	0	0	0	0	33.8503	26.6045	29.7182	9.3545	13.4222	16.2245	10.7645	0	0	21.529	9.86626	0.000325915
PAICS_4908	334.934	371.93	306.164	360.355	389.458	324.703	305.711	209.289	206.046	274.878	162.558	168.735	284.563	347.924	31.3296	221.203	57.596	0.000799054
PAIP1_4909	4.46579	1.27811	7.4979	2.81527	4.92985	2.16468	3.17347	0	3.96242	0	1.49135	0	2.64824	3.8586	2.25289	1.43787	1.76584	0.0651217
PAK1_4912	1.11645	0	0	1.40763	0	1.08234	1.05782	3.54727	0	5.75661	4.47406	6.48981	2.07767	0.601071	0.668078	3.55426	2.576	0.0216259
PAK4_28253	2.23289	6.39054	3.74895	7.03817	2.46493	4.32937	2.11565	0	0	3.59788	1.49135	0	2.78415	4.36748	1.98925	1.20081	1.48278	0.0107572
PAK6_4917	0	0	0	2.81527	6.16231	3.24703	0	0	0	0	0	0	1.01872	2.03743	2.51142	0	0	0.0749702
PALMD_17015	0	0	0	0	0	0	43.3708	23.0572	17.8309	15.1111	16.4049	17.847	11.1352	0	0	22.2703	10.6844	0.000460203
PANK3_16409	167.467	239.006	297.417	177.362	277.304	356.091	197.813	271.366	192.177	168.381	204.316	194.694	228.616	252.441	72.6941	204.791	34.8364	0.178252
PAPD7_4925	4.46579	8.94676	4.9986	4.2229	16.022	4.32937	6.34694	5.3209	7.92484	5.75661	7.45677	8.11226	6.99198	7.16424	4.69675	6.81972	1.17456	0.865102
PAPOLA_28387	63.6375	52.4024	82.4769	63.3436	54.2284	77.9286	78.2789	70.9454	93.1169	73.3968	71.585	61.6532	70.2495	65.6696	12.2412	74.8294	10.4653	0.193761
PAPSS1_23878	22.3289	31.9527	27.4923	30.968	13.5571	24.8939	14.8095	10.6418	21.7933	22.3069	13.4222	19.4694	21.1363	25.1988	6.75303	17.0739	4.80062	0.0371865
PARK7_4930	1857.77	2280.15	1113.44	1555.44	1239.86	1010.91	787.02	830.061	800.409	672.085	1049.91	816.093	1167.76	1509.59	488.971	825.93	123.382	0.00773822
PARP1_4934	127.275	169.988	117.467	122.464	97.3645	138.54	119.534	129.475	110.948	164.064	146.153	126.551	130.819	128.85	24.2917	132.787	19.2837	0.762203
PARP14_15187	91.5487	150.817	179.95	106.98	193.497	153.693	79.3367	54.9827	79.2484	59.0053	28.3357	48.6736	102.172	146.081	39.9458	58.2637	19.4083	0.000677896
PARP2_28373	122.809	149.539	128.714	136.541	177.475	153.693	83.568	67.3981	67.3612	93.545	64.1282	51.9185	108.057	144.795	19.8984	71.3198	14.8537	2.76486e-05
PARP2_4940	4.46579	3.83433	3.74895	2.81527	1.23246	5.41171	7.40476	0	0	0.719577	1.49135	1.62245	2.72889	3.58475	1.43726	1.87302	2.79841	0.212169
PAX6_4946	0	1.27811	0	0	0	1.08234	0	0	0	0	0	0	0.196704	0.393408	0.612602	0	0	0.146784
[truncated: 1,052 more rows]

## Sheet: Table S2B (RPTEC HepaRG)
		RPTEC						HepaRG
Probe	Gene	DA	DB	DC	MD	ME	MF	DA	DB	DC	MD	ME	MF	Mean ALL	Mean K	Stdev K	Mean L	Stdev L	CV	Blanks	SUM R	SUM H	R/H	H/R	ttest
217	ALB	11.1645	14.0592	19.9944	7.03817	7.39478	12.9881	367352	467849	361989	184787	325935	262415	164200	12.1065	4.80801	328388	97032.2	1.1178	0	72.6391	1.97033e+06	3.68665e-05	27124.9	8.61247e-06
3085	HP	10.048	1.27811	1.24965	2.81527	3.69739	0	91398	68206.9	42804.1	31865.7	36014.7	29948.8	25021.4	3.18141	3.60628	50039.7	24590.8	1.2368	1	19.0884	300238	6.35776e-05	15728.8	0.000550061
7397	TTR	1.11645	0	2.4993	2.81527	2.46493	2.16468	49874.2	58138	43432.1	17349.7	37473.3	28115.5	19532.8	1.84344	1.07618	39063.8	14789.6	1.16245	1	11.0606	234383	4.71904e-05	21190.7	7.16756e-05
23945	FGG	4.46579	0	0	1.40763	1.23246	0	24011.5	25256.5	16234	15981.8	15380.3	10278.2	8929.13	1.18431	1.73367	17857.1	5698.31	1.12949	3	7.10589	107142	6.63218e-05	15078	1.68895e-05
27231	FN1	118.343	84.3552	64.9818	63.3436	96.1321	145.034	10130.8	15457.2	11124.5	13477.7	13848.7	9690.91	6191.83	95.365	31.8287	12288.3	2308.57	1.05866	0	572.19	73729.8	0.00776063	128.855	1.43723e-07
26063	APOA1	0	1.27811	1.24965	2.81527	0	1.08234	11669.9	12740	10563.8	2756.7	9902.59	7435.7	4589.6	1.0709	1.04034	9178.12	3622.48	1.17199	2	6.42537	55068.7	0.000116679	8570.51	0.000100735
11582	FABP1	0	0	0	0	1.23246	0	9349.04	8321.89	5882.21	2120.59	4119.12	3587.24	2781.78	0.20541	0.503151	5563.35	2824.4	1.24873	5	1.23246	33380.1	3.69221e-05	27084.1	0.000697295
23384	MDM2	312.605	475.456	563.592	343.463	585.42	497.877	2700.62	4881.04	3344.28	5403.3	5814.79	3408.77	2360.94	463.069	112.592	4258.8	1273.18	0.915511	0	2778.41	25552.8	0.108732	9.19691	2.68099e-05
19115	APOC1	4.46579	1.27811	0	2.81527	1.23246	6.49405	6107.87	4808.32	4560.75	1448.51	3641.89	3549.92	2011.13	2.71428	2.40792	4019.54	1565.22	1.1676	1	16.2857	24117.3	0.000675271	1480.89	9.06988e-05
2459	FN1	22.3289	72.8522	29.9916	22.5222	35.7414	48.7054	4222.83	3573.87	3548.35	4995.3	2539.78	2935.02	1837.27	38.6903	19.3949	3635.86	882.802	1.07259	0	232.142	21815.1	0.0106413	93.9734	1.62112e-06
13666	FN1	18.9796	30.6746	18.7447	11.2611	27.1142	48.7054	3176.64	4024.38	3409.66	4250.54	3706.02	3072.92	1816.3	25.9133	13.0977	3606.69	470.646	1.04429	0	155.48	21640.2	0.00718477	139.183	4.29174e-09
6246	SERPINA1	91.5487	56.2368	57.4839	92.9039	56.6933	47.6231	4754.92	3753.01	3897.04	1842.84	2216.15	3152.42	1668.24	67.0816	19.8076	3269.4	1094.78	1.09579	0	402.49	19616.4	0.020518	48.7376	3.05434e-05
26384	ADH1A	21.2125	15.3373	13.7461	29.5603	16.022	17.3175	4924.17	5008.74	3449.29	1147.01	2418.98	1834.99	1574.7	18.866	5.81422	3130.53	1610.31	1.24108	0	113.196	18783.2	0.00602645	165.935	0.000800287
20077	CAV1	114.994	235.172	201.194	129.502	141.733	195.904	1219.67	2967.29	2714.26	2222.77	5529.94	2973.95	1553.87	169.75	47.6567	2937.98	1430.7	1.11864	0	1018.5	17627.9	0.0577777	17.3077	0.000795922
1259	CES1	1.11645	0	0	0	0	0	5063.8	3153.52	2732.09	2065.91	2175.89	2240.61	1452.74	0.186075	0.455788	2905.3	1133.95	1.16943	5	1.11645	17431.8	6.40466e-05	15613.6	9.19604e-05
23922	GAGE3	0	0	0	0	0	0	2659.37	2701.24	2999.55	1967.32	3853.66	3209.21	1449.2	0	0	2898.39	629.645	1.08476	6	0	17390.4	0	#DIV/0!	5.23542e-07
6021	RPS7	17567.3	10228.7	9549.82	13406.3	11003.4	8595.96	3863.17	2522.11	3106.54	2049.35	2420.47	3087.53	7283.39	11725.3	3293.66	2841.53	645.191	0.708706	0	70351.5	17049.2	4.12639	0.242343	7.04056e-05
2576	GAGE12F	1.11645	0	0	1.40763	0	0	2165.36	2685.28	2833.13	2083.17	3236.24	2792.24	1316.5	0.42068	0.658188	2632.57	436.585	1.0678	4	2.52408	15795.4	0.000159798	6257.89	4.06126e-08
16503	HMGCS2	4.46579	0	2.4993	1.40763	0	5.41171	2685.81	3320.24	2369.53	1411.09	2739.62	1984.26	1210.36	2.29741	2.2711	2418.43	662.352	1.10585	2	13.7844	14510.6	0.000949959	1052.68	4.41564e-06
21327	TYMS	318.187	423.054	361.149	228.037	544.748	271.668	1472.49	2069.83	1967.34	2680.42	3914.81	2198.42	1370.85	357.807	114.057	2383.89	844.846	0.878374	0	2146.84	14303.3	0.150094	6.66249	0.000167985
18691	PEG10	532.545	807.765	577.338	426.513	571.863	816.086	1965.44	2839.59	2159.52	2214.14	3358.53	1727.91	1499.77	622.018	156.782	2377.52	606.945	0.673109	0	3732.11	14265.1	0.261625	3.82227	4.4062e-05
17800	EPHX1	130.624	85.6333	116.217	144.986	118.316	139.622	2821.21	2392.63	2088.2	1121.1	1641.98	1593.25	1032.81	122.567	21.3584	1943.06	613.672	1.004	0	735.4	11658.4	0.0630791	15.8531	2.71937e-05
3766	LDHA	9922.98	5584.06	6398.21	8662.59	6299.12	6720.26	2139.98	2268.48	1933.66	1469.38	1926.83	1523.48	4570.75	7264.54	1662.81	1876.97	322.254	0.664326	0	43587.2	11261.8	3.87036	0.258374	1.48286e-05
19156	FKBP5	56.9388	79.2427	52.4853	54.8978	41.9037	75.764	1592.02	1629.97	1483.93	2138.58	1961.13	1288.23	871.258	60.2054	14.4075	1682.31	313.52	1.00216	0	361.232	10093.9	0.0357873	27.9429	1.76308e-07
28308	CXCL1	3849.51	7997.12	5363.5	7325.33	6606	3922.41	1483.07	2295.08	1382.89	1747.13	1837.35	1140.58	3745.83	5843.98	1749.99	1647.68	404.81	0.668419	0	35063.9	9886.1	3.54678	0.281945	0.000192271
28431	NAMPT	246.735	371.93	263.676	299.826	300.721	266.256	2172.77	1394.08	1456.19	1595.3	897.795	1194.12	871.617	291.524	44.8076	1451.71	428.266	0.770808	0	1749.14	8710.26	0.200814	4.97973	6.08032e-05
12124	HIST1H2AG	823.938	254.344	449.874	470.15	427.665	295.479	1075.81	1264.6	1507.7	1065.69	1877.62	1688.97	933.487	453.575	201.403	1413.4	333.868	0.606331	0	2721.45	8480.39	0.320911	3.11613	0.000126974
2587	GAPDH	5814.46	5912.53	2969.17	5066.08	3358.46	2924.49	1373.05	1268.15	1325.43	1114.62	1768.75	1547.82	2870.25	4340.86	1415.65	1399.64	229.318	0.632342	0	26045.2	8397.82	3.10142	0.322433	0.000518909
2957	HIST1H3H	510.216	247.953	367.397	318.125	422.735	270.586	1118.12	1275.24	1351.19	1113.9	1764.27	1729.53	874.106	356.169	98.7625	1392.04	289.883	0.662426	0	2137.01	8352.26	0.25586	3.90838	8.65077e-06
13877	TIMP1	403.037	256.9	421.132	415.252	370.971	480.56	1268.33	1589.18	1448.27	1095.2	1497.32	1432.63	889.897	391.309	74.8939	1388.49	177.82	0.603171	0	2347.85	8330.91	0.281824	3.54831	1.76401e-07
886	C3	2.23289	5.11243	2.4993	7.03817	9.8597	4.32937	1831.09	1695.59	1319.49	1101.67	918.674	1160.05	671.47	5.17865	2.89662	1337.76	356.288	1.09642	0	31.0719	8026.57	0.00387113	258.323	3.52642e-06
11197	FASN	288.043	472.9	187.447	178.77	202.124	174.257	1331.8	1202.52	1095.61	1395.98	1546.53	1017.28	757.772	250.59	116.744	1264.95	197.404	0.728239	0	1503.54	7589.72	0.198102	5.0479	7.59286e-07
26508	XRCC5	3491.13	6212.89	4425.01	3654.22	5304.52	4078.27	1255.64	1115.62	1125.33	1765.84	1155.8	973.471	2879.81	4527.67	1048.17	1231.95	276.808	0.649313	0	27166	7391.69	3.67521	0.272093	2.1937e-05
872	C2(CFB)	75.9184	116.308	66.2314	84.4581	57.9257	72.5169	1676.65	1300.07	1139.2	744.762	1015.61	739.838	590.791	78.8931	20.3975	1102.69	356.954	0.992714	0	473.358	6616.13	0.0715461	13.977	3.65318e-05
2574	GAGE1	0	0	0	0	0	0	1077.92	1183.01	1048.06	942.646	970.872	1100.02	526.878	0	0	1053.76	87.9545	1.05051	6	0	6322.54	0	#DIV/0!	4.92653e-11
22568	GAGE2D	0	0	0	0	0	0	805.003	1048.22	1032.21	899.471	1424.24	1096.78	525.494	0	0	1050.99	212.246	1.07938	6	0	6305.92	0	#DIV/0!	2.6413e-07
27007	CFH	2.23289	2.55622	3.74895	4.2229	1.23246	7.5764	1720.02	1074.82	911.357	1060.66	642.774	663.583	507.899	3.59497	2.22645	1012.2	393.817	1.16138	0	21.5698	6073.21	0.00355163	281.561	9.22186e-05
614	BAAT	20.096	37.0651	49.986	42.229	55.4608	66.0229	1267.27	1369.25	970.793	677.841	870.951	751.195	514.847	45.1433	15.9184	984.55	279.12	1.02079	0	270.86	5907.3	0.0458517	21.8094	9.17231e-06
203	AKR1C3	181.981	90.7457	131.213	167.509	119.549	166.681	970.024	1103.2	1024.29	659.132	908.235	986.451	542.417	142.946	34.9295	941.888	152.756	0.793487	0	857.678	5651.33	0.151766	6.5891	2.00495e-07
4039	MAT2A	2850.29	4910.49	3212.85	2659.02	4450.42	3377.99	698.163	789.267	802.39	1060.66	1128.96	702.522	2220.25	3576.84	903.778	863.659	185.382	0.696963	0	21461.1	5181.95	4.1415	0.241458	2.91401e-05
4836	ORM2	0	0	0	0	0	1.08234	1338.15	1147.54	956.925	346.836	689.006	626.266	425.484	0.18039	0.441864	850.787	365.348	1.19379	5	1.08234	5104.72	0.000212028	4716.36	0.000197515
23077	ATP6V0E1	5322.1	5644.13	3978.89	4560.74	4890.41	3747.07	947.81	851.344	758.804	664.889	1014.12	687.92	2755.69	4690.56	743.181	820.815	141.595	0.756357	0	28143.3	4924.89	5.71451	0.174993	1.94503e-07
7371	TSKU	145.138	205.775	148.708	126.687	195.962	177.504	964.735	1055.31	883.62	617.397	735.238	611.664	488.978	166.629	31.2713	811.328	185.231	0.735648	0	999.775	4867.97	0.205378	4.86906	7.60834e-06
22	ABCC2	4.46579	3.83433	8.74755	2.81527	3.69739	5.41171	812.408	842.476	731.067	851.259	936.571	564.613	397.281	4.82867	2.10483	789.732	128.657	1.05463	0	28.972	4738.39	0.00611431	163.551	3.62961e-08
21957	PLIN2	0	0	0	1.40763	0	0	873.762	1010.97	859.845	533.926	735.238	692.787	392.328	0.234606	0.574665	784.422	166.469	1.08233	5	1.40763	4706.53	0.000299081	3343.57	4.21974e-07
23149	MAOA	45.7743	47.29	66.2314	66.1588	67.7854	76.8463	929.827	732.511	768.71	899.471	612.947	707.389	418.412	61.6811	12.3946	775.142	120.118	0.911504	0	370.086	4650.85	0.0795739	12.5669	4.9301e-08
22122	SAA1	108.295	52.4024	83.7265	177.362	94.8996	96.3285	1116	899.232	838.052	436.783	638.3	623.022	430.367	102.169	41.4616	758.565	240.934	0.883803	0	613.014	4551.39	0.134687	7.42461	6.25908e-05
13383	MAOB	1.11645	1.27811	0	0	0	1.08234	812.408	885.043	665.687	671.365	809.805	587.328	369.593	0.579483	0.638228	738.606	113.74	1.06327	3	3.4769	4431.64	0.000784563	1274.59	2.00227e-08
19908	AKR1B10	5.58224	2.55622	2.4993	2.81527	0	1.08234	607.191	695.265	742.954	536.804	830.684	871.257	358.224	2.42256	1.8882	714.026	128.328	1.06515	1	14.5354	4284.15	0.00339282	294.74	9.04769e-08
20607	C1S	0	1.27811	0	2.81527	1.23246	2.16468	1209.09	672.207	530.964	703.746	580.137	553.256	354.741	1.24842	1.1325	708.234	254.57	1.14775	2	7.49053	4249.4	0.00176272	567.304	4.72545e-05
27496	MDM2	29.0276	35.787	47.4867	33.7832	51.7634	44.376	453.806	752.021	614.175	848.381	793.401	645.736	362.479	40.3707	8.8266	684.587	143.487	0.965888	0	242.224	4107.52	0.0589709	16.9575	6.72339e-07
527	ATP1B1	3835	5217.24	4068.86	4177.86	4468.91	4342.36	717.204	615.451	604.269	782.18	723.307	588.95	2511.8	4351.7	477.532	671.894	79.3699	0.776032	0	26110.2	4031.36	6.47678	0.154398	4.31201e-09
24748	GSTA5	0	0	1.24965	0	0	0	903.381	915.195	816.259	369.863	466.794	543.521	334.689	0.208275	0.510167	669.169	238.053	1.1487	5	1.24965	4015.01	0.000311244	3212.91	4.28032e-05
15146	CYP2C8	1.11645	0	0	0	0	0	938.289	874.402	842.015	478.519	360.908	520.807	334.671	0.186075	0.455788	669.156	244.051	1.15387	5	1.11645	4014.94	0.000278073	3596.17	5.27019e-05
26820	AKR1C3	69.2197	38.3433	48.7363	66.1588	35.7414	43.2937	576.514	684.623	689.461	445.418	593.559	665.205	329.689	50.2489	14.2541	609.13	93.1714	0.906016	0	301.493	3654.78	0.0824929	12.1223	4.76429e-08
28319	LEAP2	0	2.55622	0	5.63054	1.23246	4.32937	946.752	846.023	651.818	180.614	465.303	439.684	295.329	2.29143	2.3236	588.366	283.678	1.22207	2	13.7486	3530.19	0.00389457	256.768	0.000491669
7217	TMEM97	122.809	88.1895	157.456	70.3817	142.966	169.928	597.67	624.319	606.25	531.767	520.483	580.838	351.088	125.288	39.3373	576.888	41.897	0.680746	0	751.73	3461.33	0.21718	4.60448	3.12024e-09
28230	UGT1A8	25.6783	14.0592	33.7405	29.5603	39.4388	6.49405	922.422	736.058	528.983	348.275	387.752	408.858	290.11	24.8285	12.3946	555.391	228.264	1.09289	0	148.971	3332.35	0.0447046	22.3691	0.00020242
455	ARPC3	2486.33	2529.38	1708.27	2356.38	2118.6	1758.81	683.354	567.563	628.044	404.402	447.406	551.634	1353.35	2159.63	360.062	547.067	105.696	0.649733	0	12957.8	3282.4	3.94765	0.253315	9.91635e-07
23312	ACSL5	31.2605	34.5089	23.7433	35.1909	33.2765	35.7173	553.242	445.182	425.96	722.455	498.112	391.011	269.138	32.2829	4.47578	505.994	120.395	0.967461	0	193.697	3035.96	0.063801	15.6737	2.24063e-06
6160	SDC1	74.802	38.3433	83.7265	68.9741	67.7854	71.4346	443.228	524.996	459.641	418.074	428.019	509.45	265.706	67.511	15.3914	463.901	43.91	0.787981	0	405.066	2783.41	0.145529	6.87149	1.41639e-09
18329	GDF15	1954.9	1959.34	1557.06	1880.6	1647.8	1331.28	368.122	503.712	265.482	762.032	362.399	342.337	1077.92	1721.83	253.415	434.014	178.175	0.653316	0	10331	2604.09	3.96722	0.252065	1.34591e-06
871	C1R	1.11645	0	0	1.40763	0	0	437.939	533.864	465.585	246.095	469.777	365.052	210.07	0.42068	0.658188	419.718	101.098	1.09171	4	2.52408	2518.31	0.00100229	997.713	1.37545e-06
18519	PPP1CB	2622.53	2570.28	2304.35	3034.86	2160.51	2581.39	413.609	461.145	374.449	387.852	410.122	421.837	1478.58	2545.65	301.224	411.502	30.0328	0.766315	0	15273.9	2469.01	6.18624	0.161649	8.9703e-09
6696	SPANXA1	0	0	0	0	0	0	386.105	321.028	483.415	341.079	393.718	501.338	202.224	0	0	404.447	73.5521	1.07287	6	0	2426.68	0	#DIV/0!	9.7913e-08
2817	GSTA2	0	0	0	0	0	0	677.007	564.016	463.603	174.138	232.651	296.909	200.694	0	0	401.387	198.653	1.23946	6	0	2408.32	0	#DIV/0!	0.00057913
14602	FMO3	0	0	0	0	0	0	350.139	473.56	332.843	348.275	507.06	300.154	192.669	0	0	385.339	83.9335	1.08498	6	0	2312.03	0	#DIV/0!	5.36683e-07
23696	CCT5	1492.69	1445.54	1140.93	1620.19	1348.31	1032.55	482.367	349.406	326.9	425.989	347.486	340.715	862.757	1346.7	222.22	378.811	61.5496	0.612956	0	8080.22	2272.86	3.55508	0.281287	1.23142e-06
890	C5	4.46579	3.83433	4.9986	0	4.92985	4.32937	550.068	509.033	358.599	332.445	287.831	214.164	189.558	3.75966	1.8904	375.357	129.738	1.12296	1	22.5579	2252.14	0.0100162	99.838	3.64851e-05
5451	PROS1	21.2125	29.3965	27.4923	8.44581	14.7896	34.635	413.609	450.503	457.66	333.884	305.728	264.46	196.818	22.6619	9.77971	370.974	80.79	0.965331	0	135.972	2225.84	0.0610877	16.3699	1.02898e-06
6720	SPP1	14019.2	13310.2	11746.7	14501.5	13454.8	10074.4	391.395	381.331	301.144	346.836	411.614	386.144	6610.44	12851.1	1648.81	369.744	39.6378	1.00029	0	77106.8	2218.46	34.7569	0.0287713	4.50374e-09
28246	AKR1C2	5.58224	2.55622	1.24965	2.81527	2.46493	1.08234	500.35	328.122	400.205	288.55	180.454	392.633	175.505	2.62511	1.6176	348.386	109.479	1.1115	0	15.7506	2090.31	0.00753506	132.713	1.57926e-05
25558	CDH2	0	2.55622	0	0	0	0	262.34	413.257	376.43	371.302	372.839	274.194	172.743	0.426036	1.04357	345.06	61.5787	1.06926	5	2.55622	2070.36	0.00123467	809.932	8.28766e-08
14324	IL8	444.346	1127.29	950.984	1290.8	1287.92	818.251	319.463	471.787	211.99	461.968	322.133	275.817	665.229	986.599	324.585	343.859	103.346	0.61138	0	5919.6	2063.16	2.86919	0.34853	0.000947919
20694	GAGE2A	0	0	0	0	0	0	196.755	379.558	356.618	289.27	419.071	371.541	167.734	0	0	335.469	80.0718	1.09293	6	0	2012.81	0	#DIV/0!	1.25302e-06
19129	GTF2H2C	1147.71	1772.74	1430.85	1123.29	1681.08	1349.68	369.18	282.008	334.825	390.73	277.392	318.001	873.123	1417.56	268.25	328.689	45.7189	0.684331	0	8505.35	1972.14	4.31276	0.23187	1.9096e-06
6253	SERPINE1	0	0	0	0	0	0	390.337	324.575	275.388	325.249	326.607	293.664	161.318	0	0	322.637	39.1956	1.05723	6	0	1935.82	0	#DIV/0!	1.98247e-09
10887	ASS1	20.096	11.503	31.2412	36.5985	29.5791	28.1409	357.544	388.426	372.468	171.979	277.392	343.96	172.411	26.1931	8.96648	318.628	81.4039	0.941902	0	157.159	1911.77	0.082206	12.1646	5.34539e-06
18548	DDC	1.11645	1.27811	3.74895	1.40763	0	0	421.014	367.142	338.787	207.238	325.115	246.613	159.455	1.25852	1.37206	317.651	78.5788	1.0882	2	7.55114	1905.91	0.00396196	252.4	1.80649e-06
17007	CTGF	84.85	130.367	67.4811	84.4581	73.9478	32.4703	353.313	391.973	239.726	247.534	390.735	264.46	196.776	78.929	31.7042	314.624	71.9718	0.681089	0	473.574	1887.74	0.250868	3.98616	2.47973e-05
14427	VTN	0	0	0	0	0	0	360.718	379.558	400.205	148.233	289.323	300.154	156.516	0	0	313.032	91.8536	1.1169	6	0	1878.19	0	#DIV/0!	8.09625e-06
17968	PDCD6IP	859.664	1501.78	1167.17	1017.72	1227.53	1063.94	343.793	305.065	301.144	339.64	301.254	266.082	724.566	1139.64	218.453	309.496	28.7299	0.632476	0	6837.81	1856.98	3.68223	0.271575	3.30006e-06
367	APP	1542.93	1804.69	1349.62	1537.14	1340.92	1185.16	378.701	299.744	301.144	287.831	246.073	261.215	877.931	1460.08	216.118	295.785	46.1498	0.713063	0	8760.46	1774.71	4.93628	0.202582	1.47014e-07
22745	PLXDC2	0	0	0	0	0	0	227.432	312.16	241.708	330.286	395.209	227.143	144.495	0	0	288.99	68.3735	1.0921	6	0	1733.94	0	#DIV/0!	1.15546e-06
19900	GLUL	42.425	30.6746	23.7433	39.4138	36.9739	31.3879	319.463	276.687	332.843	277.757	237.125	274.194	160.224	34.1031	6.81395	286.345	34.6298	0.835461	0	204.619	1718.07	0.119098	8.39645	7.85667e-09
2638	GGCX	58.0553	67.7397	101.222	81.6428	98.597	76.8463	204.16	386.652	273.407	215.873	386.261	251.48	183.495	80.6838	16.9584	286.306	81.4228	0.660189	0	484.103	1717.83	0.28181	3.54849	0.000122647
27497	MDM2	7.81513	11.503	13.7461	9.85344	6.16231	8.65874	137.517	321.028	287.276	368.423	357.925	244.99	147.908	9.62313	2.71154	286.193	85.9351	1.05222	0	57.7388	1717.16	0.0336246	29.7401	1.34469e-05
25189	S100A9	0	0	0	0	0	0	316.289	260.724	344.731	184.931	314.676	282.307	141.971	0	0	283.943	56.6234	1.07852	6	0	1703.66	0	#DIV/0!	2.34531e-07
12002	ANLN	52.473	79.2427	62.4825	29.5603	73.9478	55.1995	136.459	227.025	233.783	393.609	398.192	282.307	168.69	58.8176	17.7137	278.562	102.387	0.79703	0	352.906	1671.37	0.211147	4.73603	0.000412965
14065	TUBB2A	66.9868	35.787	58.7335	42.229	44.3687	45.4584	396.684	322.801	265.482	152.55	280.375	232.011	161.956	48.9272	11.5988	274.984	82.5268	0.807277	0	293.563	1649.9	0.177928	5.62026	5.75006e-05
11879	BIRC3	32.377	42.1776	56.2342	57.713	62.8556	40.0467	251.762	209.289	210.008	370.582	310.202	225.521	155.731	48.5673	12.0178	262.894	64.8472	0.773367	0	291.404	1577.36	0.184741	5.41298	1.22996e-05
2900	HDAC2	1465.9	2303.15	1349.62	1575.14	1603.43	1333.45	309.942	179.137	239.726	341.799	244.582	257.97	933.654	1605.12	359.616	262.193	57.1806	0.795847	0	9630.69	1573.16	6.12189	0.163348	4.00126e-06
27365	ITGA1	45.7743	42.1776	71.23	30.968	60.3907	64.9405	240.126	299.744	289.257	295.027	246.073	201.184	157.241	52.5802	15.3832	261.902	39.2147	0.718283	0	315.481	1571.41	0.200763	4.981	2.5553e-07
27090	CYP3A5	2.23289	0	1.24965	1.40763	2.46493	0	417.84	303.291	255.576	253.291	147.644	183.337	130.695	1.22585	1.05721	260.163	95.2398	1.1454	2	7.3551	1560.98	0.00471185	212.231	5.64383e-05
20342	CIDEC	0	0	0	0	0	0	238.01	248.309	291.238	197.884	286.34	267.705	127.457	0	0	254.914	34.7921	1.06056	6	0	1529.49	0	#DIV/0!	6.17079e-09
25972	RNASE4	22.3289	10.2249	17.4951	18.2993	11.0922	10.8234	342.735	319.254	259.539	138.159	190.893	275.817	134.722	15.044	5.02652	254.399	77.5104	1.00597	0	90.2638	1526.4	0.0591352	16.9104	1.95179e-05
4584	NGRN	839.568	1446.82	778.532	755.9	1053.76	791.192	247.531	242.988	215.952	210.836	338.537	261.215	598.569	944.294	269.032	252.843	46.1833	0.6771	0	5665.77	1517.06	3.73471	0.267759	0.00010082
24257	SNAI2	56.9388	47.29	64.9818	43.6367	64.0881	58.4465	228.49	319.254	251.614	202.201	219.229	280.684	153.071	55.897	8.73622	250.245	43.4377	0.691181	0	335.382	1501.47	0.223369	4.4769	8.20089e-07
2578	GAGE4	0	0	0	0	0	0	226.374	237.667	283.313	173.418	259.496	280.684	121.746	0	0	243.492	41.1398	1.06902	6	0	1460.95	0	#DIV/0!	4.8481e-08
7544	UGT1A9	0	0	0	0	0	0	265.514	388.426	257.557	102.18	223.703	194.694	119.34	0	0	238.679	94.1186	1.17202	6	0	1432.07	0	#DIV/0!	9.99079e-05
7366	TSC22D3	37.9592	17.8935	23.7433	30.968	20.9519	21.6468	228.49	251.856	293.219	194.286	216.246	222.276	129.961	25.5271	7.5047	234.396	34.3076	0.858856	0	153.163	1406.37	0.108906	9.18221	4.62743e-08
7440	TXNRD1	37.9592	38.3433	33.7405	36.5985	29.5791	45.4584	210.507	177.363	289.257	312.296	162.558	210.919	132.048	36.9465	5.29351	227.15	60.4954	0.813622	0	221.679	1362.9	0.162652	6.14808	1.69558e-05
19921	PBK	63.6375	33.2308	56.2342	30.968	46.8336	46.5407	149.153	200.421	221.896	276.318	278.883	230.388	136.209	46.2408	12.6923	226.176	48.8347	0.733701	0	277.445	1357.06	0.204446	4.89127	5.40858e-06
15140	CYP4A11	0	0	1.24965	0	0	0	312.058	315.707	215.952	66.2011	164.049	222.276	108.124	0.208275	0.510167	216.04	94.177	1.19648	5	1.24965	1296.24	0.000964056	1037.28	0.000223436
15183	UGT2A3	18.9796	15.3373	13.7461	8.44581	24.6493	24.8939	156.558	264.271	251.614	129.524	231.16	236.878	114.671	17.6753	6.45806	211.667	55.0692	0.941698	0	106.052	1270	0.0835052	11.9753	6.41157e-06
358	APOE	4.46579	2.55622	2.4993	0	2.46493	1.08234	245.415	308.612	206.046	82.0318	237.125	159	104.275	2.1781	1.51702	206.372	78.2661	1.14104	1	13.0686	1238.23	0.0105542	94.7487	7.93919e-05
2286	F2	0	0	0	0	0	0	332.156	250.082	186.234	134.561	153.61	173.602	102.52	0	0	205.041	73.6774	1.15138	6	0	1230.25	0	#DIV/0!	4.64363e-05
26575	ALDH3A2	10.048	17.8935	8.74755	9.85344	9.8597	9.74108	163.963	219.931	233.783	211.556	198.35	186.582	106.692	11.0239	3.39696	202.361	24.9803	0.95	0	66.1433	1214.16	0.0544764	18.3566	4.37859e-09
28300	ASGR1	0	0	0	0	0	0	234.837	248.309	251.614	123.767	167.032	184.96	100.876	0	0	201.753	51.609	1.09995	6	0	1210.52	0	#DIV/0!	2.36172e-06
6439	SLC2A2	0	0	0	1.40763	0	0	398.799	216.383	219.914	121.608	108.869	144.398	100.948	0.234606	0.574665	201.662	107.435	1.26519	5	1.40763	1209.97	0.00116336	859.578	0.000991546
28053	VEGFA	587.251	933.019	663.564	570.092	932.974	675.382	222.143	244.762	178.309	244.656	159.575	144.398	463.01	727.047	164.747	198.974	43.9954	0.6453	0	4362.28	1193.84	3.65398	0.273674	1.87026e-05
7316	TRAM1	643.074	603.267	643.57	650.327	849.167	429.69	282.439	180.911	267.463	185.651	79.0418	193.072	417.306	636.516	133.706	198.096	72.9039	0.601297	0	3819.09	1188.58	3.21316	0.31122	3.49152e-05
6644	SNRPG	869.712	604.545	663.564	686.926	706.201	622.347	135.401	207.515	223.877	118.011	256.513	246.613	445.102	692.216	94.9919	197.988	58.0758	0.603897	0	4153.3	1187.93	3.49625	0.286021	7.34221e-07
1402	CLTB	771.465	806.486	511.107	657.365	703.736	462.16	231.663	166.722	170.384	190.688	208.79	191.449	422.668	652.053	139.092	193.283	24.3042	0.609947	0	3912.32	1159.7	3.37357	0.296422	1.23219e-05
14765	SLCO1B1	0	0	0	0	2.46493	0	342.735	205.742	168.403	107.937	178.963	115.194	93.4531	0.410821	1.0063	186.495	85.3471	1.20851	5	2.46493	1118.97	0.00220285	453.958	0.000328097
2621	GDF15	1013.73	650.557	937.237	1048.69	909.557	870.203	223.201	186.232	122.835	332.445	101.412	147.643	545.312	904.996	141.054	185.628	84.1965	0.718237	0	5429.98	1113.77	4.87533	0.205114	8.32715e-07
7759	XBP1	21.2125	28.1184	36.2398	45.0443	32.044	46.5407	202.044	235.893	221.896	130.243	159.575	163.868	110.227	34.8666	9.81526	185.587	40.8195	0.758851	0	209.2	1113.52	0.187873	5.32275	5.09472e-06
15704	YWHAB	775.931	821.824	749.79	772.792	940.369	795.522	171.367	219.931	154.534	161.905	210.281	168.735	495.248	809.371	68.5763	181.126	27.1335	0.670041	0	4856.23	1086.75	4.46856	0.223786	1.41715e-09
17897	ANXA8	0	0	0	0	0	0	127.997	186.232	186.234	182.053	190.893	184.96	88.1973	0	0	176.395	23.8811	1.0603	6	0	1058.37	0	#DIV/0!	5.70326e-09
5506	PSMA7	684.382	456.285	383.643	819.244	478.195	371.243	252.82	218.157	160.478	169.101	108.869	142.776	353.766	532.165	180.116	175.367	52.1058	0.636485	0	3192.99	1052.2	3.03459	0.329534	0.000892741
533	ATP2C1	799.376	986.7	1024.71	914.963	1027.87	1122.39	171.367	173.816	160.478	205.799	165.54	147.643	575.055	979.336	110.872	170.774	19.5181	0.746059	0	5876.01	1024.64	5.73469	0.174377	7.48848e-09
13535	MAGEA6	0	0	0	1.40763	0	0	199.929	168.495	182.271	163.344	156.592	152.51	85.3791	0.234606	0.574665	170.524	17.7588	1.051	5	1.40763	1023.14	0.0013758	726.852	4.45756e-10
20712	MRPL36	667.635	751.528	414.884	412.437	456.011	404.796	168.194	154.306	178.309	126.646	238.617	150.888	343.688	517.882	151.895	169.493	38.1318	0.612061	0	3107.29	1016.96	3.05547	0.327282	0.000281208
3094	HPR	0	0	0	0	0	0	314.173	223.478	170.384	56.8466	122.291	126.551	84.477	0	0	168.954	90.1189	1.26815	6	0	1013.72	0	#DIV/0!	0.00099178
2245	ETFB	32.377	19.1716	28.7419	25.3374	9.8597	16.2351	152.327	196.873	200.102	123.048	171.506	167.113	95.2242	21.9538	8.40097	168.495	28.7827	0.831231	0	131.723	1010.97	0.130294	7.67497	2.98736e-07
17157	LUM	0	0	0	0	0	0	119.534	164.948	150.572	167.661	223.703	180.092	83.8759	0	0	167.752	34.3826	1.08041	6	0	1006.51	0	#DIV/0!	3.03598e-07
21799	FABP4	0	1.27811	0	1.40763	0	0	129.054	175.59	174.347	66.9206	240.108	197.939	82.2204	0.447624	0.694665	163.993	59.7181	1.14843	4	2.68574	983.959	0.00272953	366.364	5.31299e-05
26620	ABCC2	1.11645	0	0	1.40763	1.23246	1.08234	169.252	188.005	150.572	126.646	172.997	144.398	79.7257	0.806481	0.634956	158.645	22.2379	1.05088	2	4.83889	951.87	0.00508356	196.713	8.43467e-09
6301	SHC1	17.8632	3.83433	24.993	9.85344	16.022	17.3175	98.3776	188.005	198.121	157.587	135.713	165.49	86.0982	14.9806	7.28876	157.216	36.3707	0.91032	0	89.8834	943.295	0.0952867	10.4946	2.81459e-06
2639	GGH	50.2401	24.2841	26.2426	38.0061	23.4168	24.8939	151.269	191.552	192.177	105.778	125.274	149.266	91.8666	31.1806	10.7852	152.553	34.7436	0.739816	0	187.084	915.316	0.204392	4.89255	9.76575e-06
27100	DDC	2.23289	3.83433	0	0	1.23246	3.24703	202.044	179.137	144.628	93.545	161.066	126.551	76.4599	1.75778	1.6255	151.162	38.5689	1.07573	2	10.5467	906.972	0.0116285	85.9957	2.58705e-06
3601	KIF20A	53.5895	42.1776	39.9888	19.7069	36.9739	29.2232	102.609	117.06	150.572	227.386	128.256	163.868	92.6176	36.9433	11.5798	148.292	44.6487	0.711994	0	221.66	889.751	0.249126	4.01404	0.000148416
2394	FEZ2	405.27	455.007	618.577	403.991	510.24	622.347	133.286	184.458	124.816	120.889	159.575	157.378	324.653	502.572	99.3078	146.734	24.619	0.61056	0	3015.43	880.402	3.42506	0.291965	6.76104e-06
12371	A2M	0	0	0	0	0	0	167.136	202.194	154.534	73.3968	120.8	141.153	71.6012	0	0	143.202	43.7268	1.12269	6	0	859.215	0	#DIV/0!	1.1496e-05
26002	NSA2	471.141	509.965	597.333	353.316	571.863	610.441	107.898	163.174	164.44	118.73	190.893	111.949	330.929	519.01	97.0723	142.848	34.4838	0.629623	0	3114.06	857.086	3.63331	0.275231	4.37522e-06
102	ADAM10	1166.69	1389.3	842.264	1182.41	1191.79	803.098	206.276	131.249	114.91	181.333	95.4467	124.929	619.142	1095.93	227.086	142.357	42.3929	0.842735	0	6575.56	854.144	7.69842	0.129897	1.43633e-06
6034	RRM2	17.8632	6.39054	18.7447	22.5222	18.4869	9.74108	67.7007	141.891	152.553	145.355	137.205	199.562	78.1678	15.6248	6.17089	140.711	42.3542	0.913597	0	93.7486	844.265	0.111042	9.00563	3.07332e-05
3040	HMMR	58.0553	61.3492	36.2398	30.968	45.6011	32.4703	105.782	129.475	130.76	233.862	146.153	95.7247	92.2034	44.1139	13.1455	140.293	49.3453	0.66044	0	264.684	841.757	0.314442	3.18024	0.000960223
10745	CEBPB	37.9592	52.4024	19.9944	29.5603	19.7194	8.65874	121.65	150.759	144.628	115.852	178.963	111.949	82.6746	28.0491	15.5166	137.3	25.7613	0.73239	0	168.295	823.801	0.20429	4.89499	4.58167e-06
28360	ARG1	0	0	0	0	0	0	229.548	195.1	118.873	41.7355	114.834	123.306	68.6163	0	0	137.233	66.3673	1.23132	6	0	823.396	0	#DIV/0!	0.000488394
14943	ID1	476.723	782.202	374.895	394.138	447.384	297.644	88.8571	141.891	99.0605	199.323	156.592	126.551	298.772	462.164	168.621	135.379	40.3546	0.692347	0	2772.99	812.275	3.41385	0.292924	0.00095538
6470	SLC35A5	391.873	618.604	546.097	368.8	578.025	566.065	116.361	138.343	124.816	144.635	164.049	123.306	323.415	511.577	104.637	135.252	17.5234	0.646668	0	3069.46	811.511	3.78241	0.264382	5.67331e-06
6541	SLCO2B1	0	0	0	0	0	0	158.673	166.722	118.873	82.0318	152.118	100.592	64.9175	0	0	129.835	34.4943	1.10419	6	0	779.01	0	#DIV/0!	3.32943e-06
27841	SERPINE2	591.717	911.291	764.786	644.697	981.04	668.888	107.898	111.739	93.1169	136.72	174.488	146.021	444.367	760.403	156.003	128.33	29.8216	0.78094	0	4562.42	769.983	5.92535	0.168766	2.00751e-06
2653	GJB2	1.11645	0	3.74895	1.40763	2.46493	0	158.673	150.759	99.0605	101.46	135.713	123.306	64.8092	1.45633	1.45829	128.162	24.8276	1.05327	2	8.73796	768.973	0.0113632	88.0037	2.01964e-07
22842	SOD2	20.096	17.8935	21.244	18.2993	9.8597	11.9058	151.269	129.475	132.741	94.2646	137.205	103.837	70.6741	16.5497	4.60005	124.799	21.5	0.826926	0	99.2983	748.791	0.132612	7.54082	2.78791e-07
12252	SCOC	512.449	524.024	317.411	572.907	409.178	325.785	149.153	108.192	128.779	132.402	131.239	87.6124	283.261	443.626	108.552	122.896	21.6572	0.647349	0	2661.75	737.377	3.60976	0.277027	3.3055e-05
2945	HIF1A	674.334	616.048	484.864	909.332	554.608	482.725	176.656	81.5872	89.1545	228.106	68.6023	90.8573	371.406	620.319	160.039	122.494	64.4632	0.766861	0	3721.91	734.964	5.06408	0.197469	3.42526e-05
5211	PLS1	802.726	1072.33	1073.45	848.804	1074.71	1013.07	142.806	109.965	122.835	107.937	123.782	110.327	550.229	980.849	123.252	119.609	13.2766	0.831413	0	5885.09	717.652	8.20048	0.121944	1.034e-08
26971	CCBL2	435.414	623.717	586.086	453.258	570.63	608.276	116.361	122.381	114.91	105.058	140.187	113.572	332.488	546.23	81.1932	118.745	11.8952	0.691756	0	3277.38	712.469	4.60004	0.21739	1.6359e-07
28000	TPM1	617.395	1512	804.775	724.932	1201.65	852.886	122.707	133.023	83.2108	142.476	123.782	97.3471	534.682	952.273	337.919	117.091	22.4153	0.92075	0	5713.64	702.547	8.13276	0.12296	0.000125136
17790	ATP6V1B2	696.663	1271.72	609.829	715.079	518.867	543.336	141.748	122.381	97.0793	100.021	98.4294	133.041	420.683	725.915	278.767	115.45	19.5669	0.880274	0	4355.49	692.7	6.2877	0.159041	0.000323179
16566	GPX1	493.47	347.646	301.166	525.048	348.787	261.927	131.17	104.644	103.023	105.778	134.222	113.572	247.538	379.674	105.916	115.401	13.9123	0.62889	0	2278.04	692.409	3.29003	0.303949	0.000122027
27165	EIF4G1	34.6099	52.4024	34.9902	29.5603	19.7194	23.8115	93.0884	125.928	122.835	115.852	104.395	126.551	73.6453	32.5156	11.4388	114.775	13.4703	0.605336	0	195.094	688.649	0.283299	3.52984	4.71798e-07
27582	NFKBIZ	600.649	1602.75	823.519	674.257	928.044	710.017	102.609	152.533	71.3236	169.82	83.5158	85.99	500.419	889.872	367.842	110.965	40.5222	0.953586	0	5339.23	665.791	8.01939	0.124698	0.000427944
24511	PROCR	23.4454	14.0592	13.7461	25.3374	12.3246	31.3879	71.932	90.4553	114.91	103.619	144.661	116.817	63.5579	20.0501	7.78902	107.066	24.8685	0.766555	0	120.301	642.395	0.187269	5.33991	9.69474e-06
23815	MAL2	2433.85	3461.12	2755.48	2252.22	4397.43	2271.84	113.187	118.833	140.666	87.0688	77.5504	90.8573	1516.67	2928.65	849.071	104.694	23.6851	1.0431	0	17571.9	628.163	27.9735	0.0357481	1.00714e-05
1154	CD97	30.1441	17.8935	33.7405	35.1909	32.044	28.1409	107.898	102.871	126.797	118.011	64.1282	98.9696	66.319	29.5257	6.22589	103.112	21.6464	0.623064	0	177.154	618.675	0.286344	3.4923	1.17414e-05
28382	PAFAH1B3	492.353	481.847	281.171	373.023	313.045	311.715	75.1054	90.4553	99.0605	62.6032	172.997	111.949	238.777	375.526	91.4741	102.028	38.8765	0.660732	0	2253.15	612.171	3.6806	0.271695	5.1035e-05
574	ATP6V1D	368.428	369.373	269.924	415.252	372.204	299.809	132.228	86.9081	122.835	102.899	53.6888	97.3471	224.241	349.165	53.6523	99.3177	27.8886	0.609606	0	2094.99	595.906	3.51564	0.284444	1.42337e-06
3271	IGFBP4	5.58224	1.27811	1.24965	2.81527	2.46493	0	131.17	94.0026	95.0981	96.4233	79.0418	85.99	49.593	2.2317	1.92225	96.9543	18.0235	1.02745	1	13.3902	581.726	0.023018	43.4442	1.58783e-07
1461	COL12A1	12.2809	38.3433	12.4965	2.81527	13.5571	20.5645	96.2619	72.719	91.1357	127.365	89.4813	92.4798	55.7917	16.6763	12.0268	94.9071	17.873	0.77717	0	100.058	569.443	0.175711	5.69115	4.59731e-06
18970	DNAJB9	13.3974	17.8935	19.9944	28.1527	32.044	22.7292	102.609	141.891	85.1921	74.1164	98.4294	64.8981	58.4456	22.3685	6.83148	94.5226	27.2231	0.721453	0	134.211	567.136	0.236647	4.22569	8.94229e-05
26422	MRPS6	593.95	715.741	447.375	471.558	451.081	506.536	70.8742	108.192	103.023	53.9683	134.222	95.7247	312.687	531.04	105.455	94.3339	28.4263	0.766438	0	3186.24	566.004	5.62936	0.17764	1.9228e-06
3882	LRRC41	415.318	460.119	408.636	437.774	553.376	440.513	102.609	115.286	97.0793	92.1058	80.5331	76.2552	273.3	452.623	52.7275	93.9781	14.398	0.69845	0	2715.74	563.869	4.81626	0.20763	1.7973e-08
14143	ZNF367	5.58224	6.39054	4.9986	1.40763	7.39478	2.16468	68.7585	97.5499	91.1357	74.1164	155.101	68.143	48.5619	4.65641	2.37669	92.4674	32.9882	1.05003	0	27.9385	554.804	0.0503573	19.8581	6.86559e-05
17490	CYP4F2	0	0	0	0	0	0	138.575	115.286	87.1733	36.6984	89.4813	81.1226	45.6947	0	0	91.3894	34.3961	1.16123	6	0	548.337	0	#DIV/0!	6.82389e-05
6595	SMNDC1	303.674	416.663	386.142	253.374	388.226	372.326	84.6259	74.4926	101.042	112.254	82.0245	89.2349	222.007	353.401	61.8436	90.6123	13.7729	0.647419	0	2120.4	543.674	3.90014	0.256401	1.37458e-06
15784	CPS1	0	2.55622	2.4993	2.81527	3.69739	2.16468	136.459	136.57	85.1921	37.418	64.1282	64.8981	44.8665	2.28881	1.2354	87.4442	40.9279	1.16663	1	13.7329	524.665	0.0261745	38.2051	0.000468013
14836	ACTA2	32.377	14.0592	12.4965	15.484	13.5571	31.3879	67.7007	97.5499	89.1545	62.6032	79.0418	110.327	52.1449	19.8936	9.34139	84.3961	18.1681	0.697908	0	119.362	506.377	0.235717	4.24237	1.58135e-05
4987	PCNA	15.6303	11.503	22.4937	23.9298	14.7896	12.9881	92.0306	70.9454	97.0793	67.6402	55.1801	121.684	50.4912	16.8891	5.12257	84.0933	24.1836	0.76949	0	101.334	504.56	0.200837	4.97915	5.64436e-05
25622	CCL15	0	0	0	1.40763	0	0	140.69	86.9081	75.286	54.6878	67.1109	76.2552	41.8622	0.234606	0.574665	83.4898	30.0035	1.14556	5	1.40763	500.939	0.00280999	355.873	4.76575e-05
22794	CYP4A22	0	0	0	0	0	0	122.707	133.023	79.2484	26.6243	52.1974	76.2552	40.838	0	0	81.6759	40.6325	1.24133	6	0	490.055	0	#DIV/0!	0.000601499
4646	NPC1	204.31	270.959	271.174	216.776	399.318	336.608	86.7415	94.0026	85.1921	108.656	43.2493	71.3879	182.365	283.191	73.846	81.5382	22.3617	0.644078	0	1699.14	489.229	3.4731	0.287927	7.81455e-05
5481	PRSS23	22.3289	16.6154	33.7405	18.2993	4.92985	28.1409	74.0476	81.5872	85.1921	55.4074	77.5504	105.459	50.2749	20.6758	9.99218	79.874	16.2714	0.666108	0	124.055	479.244	0.258855	3.86316	1.85244e-05
5214	PLSCR1	277.995	435.835	393.64	287.158	472.033	454.584	70.8742	95.7762	89.1545	76.2751	70.0937	74.6328	233.171	386.874	84.9442	79.4677	10.5365	0.73163	0	2321.24	476.806	4.86832	0.20541	5.07732e-06
15548	CLU	2.23289	1.27811	0	2.81527	0	0	70.8742	133.023	79.2484	35.9788	83.5158	68.143	39.7591	1.05438	1.25498	78.4638	31.5338	1.149	3	6.32627	470.783	0.0134378	74.4171	0.000130659
7433	TXNDC9	329.352	228.781	319.91	335.017	316.743	298.726	77.2211	102.871	67.3612	69.799	86.4986	63.2756	191.296	304.755	39.2493	77.8377	14.7545	0.63686	0	1828.53	467.026	3.91526	0.255411	1.13973e-07
21677	MAP1LC3A	1.11645	0	0	0	0	0	80.3946	97.5499	83.2108	36.6984	87.9899	81.1226	39.0069	0.186075	0.455788	77.8277	21.12	1.10175	5	1.11645	466.966	0.00239085	418.261	4.12673e-06
13191	BTG2	10.048	12.7811	8.74755	5.63054	7.39478	10.8234	48.6599	63.8508	69.3424	64.0423	141.679	74.6328	43.136	9.23757	2.5446	77.0345	32.8376	0.968865	0	55.4254	462.207	0.119915	8.33926	0.000505042
20609	KLF5	237.803	269.681	347.403	318.125	317.975	383.149	65.585	49.6618	103.023	74.836	90.9726	69.7654	193.998	312.356	52.3146	75.6406	18.9528	0.665919	0	1874.14	453.844	4.12948	0.242161	1.08808e-06
1304	CHMP4A	706.711	895.954	412.384	522.233	571.863	457.831	96.2619	78.0399	59.4363	91.3863	56.6715	69.7654	334.878	594.496	179.469	75.2602	16.34	0.887301	0	3566.98	451.561	7.89921	0.126595	3.46682e-05
28215	MT1M	884.226	305.468	478.616	710.856	527.494	600.7	65.585	62.0772	67.3612	104.339	76.0591	66.5205	329.108	584.56	199.19	73.6569	15.7286	0.90818	0	3507.36	441.942	7.93625	0.126004	9.34364e-05
629	BAG3	10.048	19.1716	12.4965	16.8916	8.62724	22.7292	51.8333	78.0399	59.4363	79.873	89.4813	81.1226	44.1459	14.994	5.51584	73.2977	14.4341	0.72897	0	89.9642	439.786	0.204563	4.88846	3.25651e-06
11848	CDA	0	0	0	2.81527	0	2.16468	69.8163	74.4926	71.3236	43.1746	92.464	82.745	36.583	0.829992	1.30217	72.336	16.5885	1.06584	4	4.97995	434.016	0.0114741	87.1526	9.91401e-07
17377	SOD3	453.278	407.717	337.405	498.303	357.414	287.903	65.585	76.2663	85.1921	40.2963	90.9726	63.2756	230.301	390.337	77.8441	70.2647	18.2017	0.762599	0	2342.02	421.588	5.55523	0.18001	1.89978e-06
1216	CDK7	311.489	339.977	278.672	287.158	354.949	245.692	78.2789	62.0772	63.3987	57.5661	74.5677	74.6328	185.705	302.989	40.6575	68.4203	8.44798	0.676656	0	1817.94	410.522	4.42836	0.225817	7.57612e-08
1936	DNTTIP2	254.55	347.646	228.686	277.304	220.611	206.727	107.898	49.6618	43.5866	104.339	41.7579	60.0307	161.9	255.921	51.5385	67.8789	30.3207	0.655681	0	1535.52	407.274	3.77025	0.265234	1.6376e-05
25912	FLNA	462.209	956.025	512.356	487.042	474.498	423.196	50.7755	90.4553	51.5115	70.5185	93.9553	48.6736	310.101	552.554	199.842	67.6483	20.6184	0.926093	0	3315.33	405.89	8.16805	0.122428	0.000148604
5909	RPAP3	224.406	421.776	394.889	259.005	412.875	380.985	60.2959	78.0399	55.4739	79.873	64.1282	60.0307	207.648	348.989	85.0035	66.307	10.1914	0.763353	0	2093.94	397.842	5.26324	0.189997	1.06983e-05
27441	LMNB1	23.4454	33.2308	24.993	7.03817	16.022	22.7292	49.7177	56.7563	49.5303	105.058	59.6542	66.5205	42.8913	21.2431	8.87542	64.5395	20.8571	0.63628	0	127.459	387.237	0.329149	3.03814	0.00086911
22891	ABCA1	4.46579	6.39054	8.74755	9.85344	3.69739	16.2351	64.5272	70.9454	67.3612	58.2857	55.1801	63.2756	35.7471	8.23164	4.58439	63.2625	5.78824	0.815924	0	49.3898	379.575	0.130119	7.68529	5.22652e-09
26886	BCL2L11	313.722	733.634	359.899	335.017	414.107	355.008	45.4864	60.3036	49.5303	56.8466	104.395	56.7858	240.395	418.565	157.951	62.2246	21.3627	0.893909	0	2511.39	373.347	6.72668	0.148662	0.00027067
18835	PITPNA	179.748	283.74	194.945	184.4	250.19	200.233	64.5272	72.719	65.38	61.164	73.0764	32.449	138.548	215.543	41.8594	61.5526	15.021	0.619473	0	1293.26	369.316	3.50177	0.28557	7.03197e-06
28378	ZMYM2	145.138	301.634	218.689	156.247	210.751	205.645	74.0476	54.9827	49.5303	79.1535	49.2147	50.296	132.944	206.351	55.6924	59.5375	13.4773	0.645786	0	1238.1	357.225	3.4659	0.288526	9.18905e-05
27842	SERPINE2	190.912	254.344	261.177	292.788	283.466	212.139	48.6599	60.3036	45.5678	53.9683	64.1282	81.1226	154.048	249.138	40.0373	58.9584	12.8845	0.670483	0	1494.83	353.75	4.22565	0.23665	6.18424e-07
1561	CRELD2	15.6303	10.2249	7.4979	7.03817	9.8597	3.24703	72.9898	54.9827	57.4551	71.9577	29.8271	61.6532	33.5303	8.91632	4.13182	58.1443	15.7216	0.833485	0	53.4979	348.866	0.153348	6.5211	2.26735e-05
4328	MT1E	342.749	180.213	206.192	133.725	183.637	200.233	52.8912	63.8508	53.4927	48.2116	61.1455	66.5205	132.739	207.792	70.8563	57.6854	7.18832	0.692545	0	1246.75	346.112	3.60215	0.277612	0.000423597
5695	RAC2	8.93158	5.11243	8.74755	5.63054	0	3.24703	38.0816	69.1717	53.4927	51.09	68.6023	64.8981	31.4171	5.27819	3.39176	57.5561	12.2346	0.910701	1	31.6691	345.336	0.0917052	10.9045	1.46925e-06
1400	CLSTN1	219.94	394.936	312.412	287.158	257.585	267.339	42.3129	69.1717	67.3612	51.8095	62.6369	51.9185	173.715	289.895	59.9908	57.5351	10.5265	0.737447	0	1739.37	345.211	5.03857	0.198469	2.94767e-06
1050	CCNA2	5.58224	6.39054	11.2468	4.2229	3.69739	4.32937	34.9082	62.0772	47.5491	75.5556	59.6542	64.8981	31.676	5.91155	2.79502	57.4404	14.2528	0.90404	0	35.4693	344.642	0.102916	9.71664	5.66348e-06
16757	DPYS	0	0	0	1.40763	0	0	93.0884	54.9827	73.3048	28.7831	47.7233	45.4287	28.7265	0.234606	0.574665	57.2185	22.7515	1.16553	5	1.40763	343.311	0.00410017	243.892	0.000110757
14098	PPP1R15A	166.351	293.965	151.208	212.553	228.006	127.716	49.7177	46.1145	45.5678	79.873	62.6369	55.1634	126.573	196.633	60.7308	56.5122	13.1081	0.66615	0	1179.8	339.073	3.47948	0.287399	0.000253008
20164	SLC3A2	282.461	342.533	176.201	228.037	184.869	161.269	79.3367	49.6618	43.5866	43.1746	53.6888	68.143	142.747	229.228	70.8113	56.2652	14.5309	0.719007	0	1375.37	337.591	4.07407	0.245455	0.000159228
22322	FAM72A	12.2809	17.8935	14.9958	5.63054	19.7194	9.74108	57.1225	40.7936	49.5303	93.545	44.7406	50.296	34.6908	13.3769	5.24737	56.0047	19.2005	0.749295	0	80.2613	336.028	0.238853	4.18668	0.000375627
25853	HPN	0	0	0	0	0	0	78.2789	74.4926	73.3048	34.5397	31.3184	43.8062	27.9784	0	0	55.9568	21.708	1.16814	6	0	335.741	0	#DIV/0!	8.74797e-05
25932	C12orf5	154.07	258.178	177.45	161.878	213.216	217.551	52.8912	28.3781	39.6242	68.3598	80.5331	63.2756	126.284	197.057	39.7159	55.5103	19.2194	0.63097	0	1182.34	333.062	3.54992	0.281697	1.37674e-05
3988	MAP7	144.022	308.024	187.447	195.661	242.795	186.163	76.1633	69.1717	61.4175	49.6508	40.2666	32.449	132.769	210.685	57.1262	54.8532	16.9942	0.683595	0	1264.11	329.119	3.8409	0.260356	7.78764e-05
17860	MITF	276.879	586.652	346.153	297.011	458.476	304.138	49.7177	47.8881	61.4175	67.6402	65.6196	32.449	216.17	378.218	121.051	54.122	13.3876	0.870237	0	2269.31	324.732	6.98825	0.143097	6.73633e-05
2979	HLA-C	13.3974	10.2249	19.9944	15.484	7.39478	7.5764	57.1225	65.6245	43.5866	37.418	65.6196	55.1634	33.2172	12.3453	4.92368	54.0891	11.5291	0.703886	0	74.0718	324.535	0.22824	4.38135	9.93537e-06
21247	IRF1	203.193	198.107	179.95	222.406	230.471	225.127	64.5272	56.7563	47.5491	64.7619	47.7233	37.3164	131.491	209.876	19.4551	53.1057	10.8517	0.633023	0	1259.25	318.634	3.95204	0.253034	9.12769e-09
18456	EPHX2	0	1.27811	0	2.81527	0	1.08234	88.8571	53.209	59.4363	37.418	28.3357	35.6939	25.6772	0.86262	1.11947	50.4917	22.0911	1.16454	3	5.17572	302.95	0.0170844	58.5329	0.000263303
27300	H2AFV	7.81513	8.94676	8.74755	7.03817	7.39478	14.0705	31.7347	49.6618	53.4927	50.3704	61.1455	53.5409	29.4966	9.00214	2.59251	49.991	9.82682	0.761975	0	54.0128	299.946	0.180075	5.55323	1.77682e-06
7491	UBE2Q2	435.414	373.208	286.17	449.036	295.791	275.997	69.8163	37.2463	57.4551	66.9206	20.879	43.8062	200.978	352.603	77.5769	49.3539	18.8739	0.832251	0	2115.62	296.124	7.14437	0.13997	3.06754e-06
27068	CSNK1A1	149.604	247.953	187.447	164.693	230.471	194.822	43.3708	54.9827	49.5303	49.6508	44.7406	50.296	122.297	195.832	37.668	48.7619	4.18729	0.661863	0	1174.99	292.571	4.01608	0.248999	2.52593e-06
6335	SLC11A2	129.508	219.835	134.962	137.948	207.054	164.516	46.5442	58.5299	53.4927	39.5767	56.6715	37.3164	107.163	165.637	39.1584	48.6886	8.95108	0.623438	0	993.823	292.131	3.40197	0.293947	3.17362e-05
[truncated: 334 more rows]

## Sheet: TABLE S3 (pathways)
Gene	Description	Path	Probe	EntrezID	PMID
[truncated: 179 more rows]

## Sheet: TABLE S4 (Heat Map)
				Ochratoxin A										Potassium Bromate										Cyclosporine A										Na Valproate										Acetaminophen
[truncated: 1,515 more rows]
[truncated: 20 more columns]

[truncated: 2 more sheets: Table S5 (ToxPi), Table 6 (genes)]
